# Supplementary material for: The gene expression landscape of disease genes
Source: Genome Biol. 2026 Feb 9;27:84. doi: 10.1186/s13059-026-03958-7 (PMC12983648; doi:10.1186/s13059-026-03958-7)
Supplement: Supplementary file 1 — Additional file 1. Tables S1 to S20. Supplementary tables with prioritized gene lists, results of t-tests and Anderson-Darling analyses across GTEX, ARCHS4, and Tabula Sapiens. MAGMA results, literature support from PubMed searches, and results for downstream analyses including variance partitioning, enrichment in drug target genes, and sex-stratified results for type 2 diabetes are provided in Additional file 1. [file 13059_2026_3958_MOESM1_ESM.xlsx]

## Sheet: TABLE OF CONTENTS
Additional file 2. TABLE OF CONTENTS
Table S1	GWAS to gene expression (GTEx)	List of genes prioritized using the nearest gene to the GWAS hit
Table S2	GWAS to gene expression (GTEx)	List of genes prioritized using fine-mapping strategies
Table S3	GWAS to gene expression (GTEx)	List of genes prioritized using 1% top PoPS scores
Table S4	GWAS to gene expression (GTEx)	Results of T-test and Anderson-Darling Test comparing disease vs all other protein-coding genes. Mean and Median represent TPM values (no Log normalized)
Table S5	GWAS to gene expression (GTEx)	Results of T-test and Anderson-Darling Test using Open Targets prioritized genes as control group
Table S6	GWAS to gene expression (GTEx)	List of tissues with significant differences between disease-genes and control genes. Number of genes remaining after removing top 10% most expressed genes
Table S7	GWAS to gene expression (GTEx)	Results of T-test and Anderson-Darling Test after removing top 10% most expressed genes in relevant tissues
Table S8	Gene Expression to GWAS (GTEx)	MAGMA results
Table S9	Literature Search (GTEx)	PubMed results using Title and Abstract queries
Table S10	Literature Search (GTEx)	PubMed results using MESH terms queries
Table S11		Correlation across different tests
Table S12	GWAS to gene expression (ARCHS4)	Results of T-test and Anderson-Darling Test comparing disease vs all other protein-coding genes in ARCHS4 datasets
Table S13	Gene Expression to GWAS (ARCHS4)	MAGMA results for ARCHS4
Table S14	Literature Search (ARCHS4)	PubMed results for ARCHS4
Table S15	GWAS to gene expression (Tabula Sapiens)	Results of T-test and Anderson-Darling Test comparing disease vs all other protein-coding genes in Tabula Sapiens datasets
Table S16	Gene Expression to GWAS (Tabula Sapiens)	MAGMA results for Tabula Sapiens
Table S17	Literature Search (Tabula Sapiens)	PubMed results for Tabula Sapiens
Table S18		Variance Partition results for disease associated genes
Table S19		Logistic Regression Results testing association between Absolute and Relative Expression, and inclusion of Disease Genes in drug development Programs
Table S20		T2D results for sex-stratified analyses on T-test and Anderson-Darling Test comparing disease-associated vs all other protein-coding genes.

## Sheet: Table S1_Nearest-to-hit genes
CHR	SNP	BP	P	chr	Gene_start	Gene_end	ensemblID	Gene_Name	Gene_biotype	dist	gene_loc	Trait
6	rs10484399	27534528	1.83e-39	6	27418522	27440897	ENSG00000096654	ZNF184	protein_coding	93631	upstream	Schizophrenia
6	rs34706883	27805255	4.97e-39	6	27805658	27806117	ENSG00000184348	HIST1H2AK	protein_coding	403	downstream	Schizophrenia
6	rs13197574	28060239	4.36e-37	6	28048753	28057341	ENSG00000197279	ZNF165	protein_coding	2898	upstream	Schizophrenia
6	rs13194504	28630691	1.01e-36	6	28539407	28583989	ENSG00000232040	SCAND3	protein_coding	46702	upstream	Schizophrenia
6	rs2232423	28366151	5.38e-36	6	28346732	28367511	ENSG00000158691	ZSCAN12	protein_coding	1360	intergenic	Schizophrenia
6	rs13207082	27251379	1.99e-35	6	27253682	27279949	ENSG00000158553	POM121L2	protein_coding	2303	downstream	Schizophrenia
6	rs41266839	26409890	2.84e-34	6	26402465	26415444	ENSG00000026950	BTN3A1	protein_coding	5554	intergenic	Schizophrenia
6	rs3116830	29167575	7.74e-34	6	29141311	29142351	ENSG00000204700	OR2J2	protein_coding	25224	upstream	Schizophrenia
6	rs3118361	28898287	8.56e-32	6	28870779	28891766	ENSG00000204713	TRIM27	protein_coding	6521	upstream	Schizophrenia
6	rs404240	29523957	2.9e-30	6	29523406	29601753	ENSG00000204681	GABBR1	protein_coding	551	intergenic	Schizophrenia
6	rs8321	30032522	4.25e-27	6	30026676	30032686	ENSG00000066379	ZNRD1	protein_coding	164	intergenic	Schizophrenia
6	rs13213200	26755915	1.32e-26	6	26636518	26659980	ENSG00000181315	ZNF322	protein_coding	95935	upstream	Schizophrenia
6	rs7746199	27261324	1.5e-26	6	27253682	27279949	ENSG00000158553	POM121L2	protein_coding	7642	intergenic	Schizophrenia
6	rs3132450	31596138	3.14e-26	6	31588497	31605548	ENSG00000204469	PRRC2A	protein_coding	7641	intergenic	Schizophrenia
6	rs3132585	30687614	7.77e-26	6	30687978	30693203	ENSG00000196230	TUBB	protein_coding	364	downstream	Schizophrenia
6	rs3096690	32194630	8.59e-26	6	32162620	32191844	ENSG00000204301	NOTCH4	protein_coding	2786	upstream	Schizophrenia
6	rs497309	31892484	1.39e-25	6	31895475	31919861	ENSG00000243649	CFB	protein_coding	2991	downstream	Schizophrenia
6	rs3094067	30299245	2.09e-25	6	30297359	30314631	ENSG00000248167	TRIM39-RPP21	protein_coding	1886	intergenic	Schizophrenia
6	rs3800307	27185792	5.46e-25	6	27215480	27224403	ENSG00000112812	PRSS16	protein_coding	29688	downstream	Schizophrenia
6	rs3130985	31085356	7.98e-25	6	31082867	31088223	ENSG00000204539	CDSN	protein_coding	2489	intergenic	Schizophrenia
15	rs4702	91426560	1.76e-23	15	91411822	91426688	ENSG00000140564	FURIN	protein_coding	128	intergenic	Schizophrenia
10	rs11191580	104906211	5.34e-23	10	104845940	104953056	ENSG00000076685	NT5C2	protein_coding	46845	intergenic	Schizophrenia
6	rs2844559	31340075	1.52e-22	6	31321649	31324965	ENSG00000234745	HLA-B	protein_coding	15110	upstream	Schizophrenia
12	rs1727302	123632930	4.31e-22	12	123468027	123634562	ENSG00000090975	PITPNM2	protein_coding	1632	intergenic	Schizophrenia
10	rs17115100	104591393	5.02e-22	10	104590288	104597290	ENSG00000148795	CYP17A1	protein_coding	1105	intergenic	Schizophrenia
6	rs1794282	32666526	5.57e-22	6	32627244	32636160	ENSG00000179344	HLA-DQB1	protein_coding	30366	upstream	Schizophrenia
10	rs8354	104436641	6.62e-22	10	104433488	104474164	ENSG00000138175	ARL3	protein_coding	3153	intergenic	Schizophrenia
7	rs1107592	2041432	1.05e-21	7	1878222	1889567	ENSG00000176349	AC110781.3	protein_coding	151865	upstream	Schizophrenia
6	rs13198474	25874423	1.84e-21	6	25833294	25882514	ENSG00000124564	SLC17A3	protein_coding	8091	intergenic	Schizophrenia
4	rs13107325	103188709	1.92e-21	4	103172198	103352415	ENSG00000138821	SLC39A8	protein_coding	16511	intergenic	Schizophrenia
3	rs13083798	52649748	6.8e-21	3	52568029	52613253	ENSG00000168273	SMIM4	protein_coding	36495	upstream	Schizophrenia
6	rs7749823	26158079	4.09e-20	6	26158349	26171577	ENSG00000158373	HIST1H2BD	protein_coding	270	downstream	Schizophrenia
12	rs3794297	2338396	4.28e-20	12	2055220	2113701	ENSG00000151065	DCP1B	protein_coding	224695	upstream	Schizophrenia
3	rs2071042	52864584	5.71e-20	3	52846991	52865495	ENSG00000055955	ITIH4	protein_coding	911	intergenic	Schizophrenia
6	rs6922111	28325308	6.61e-20	6	28292470	28324048	ENSG00000235109	ZSCAN31	protein_coding	1260	upstream	Schizophrenia
2	rs2678904	58137755	1.27e-19	2	58134786	58387055	ENSG00000028116	VRK2	protein_coding	2969	intergenic	Schizophrenia
6	rs9358945	26472114	9.38e-19	6	26458150	26476849	ENSG00000112763	BTN2A1	protein_coding	4735	intergenic	Schizophrenia
7	rs34997884	137066364	9.94e-19	7	137065783	137531838	ENSG00000157680	DGKI	protein_coding	581	intergenic	Schizophrenia
6	rs3132947	32176782	1.58e-18	6	32158543	32163300	ENSG00000213654	GPSM3	protein_coding	13482	upstream	Schizophrenia
6	rs1480380	32913246	1.76e-18	6	32916390	32936871	ENSG00000204257	HLA-DMA	protein_coding	3144	downstream	Schizophrenia
3	rs9311474	52338852	3.14e-18	3	52321105	52329272	ENSG00000168237	GLYCTK	protein_coding	9580	upstream	Schizophrenia
1	rs1198588	98552832	2.03e-17	1	97543299	98386605	ENSG00000188641	DPYD	protein_coding	166227	upstream	Schizophrenia
8	rs4129585	143312933	2.51e-17	8	143293441	143484601	ENSG00000171045	TSNARE1	protein_coding	19492	intergenic	Schizophrenia
6	rs9273529	32628698	2.68e-17	6	32627244	32636160	ENSG00000179344	HLA-DQB1	protein_coding	1454	intergenic	Schizophrenia
6	rs2763979	31794592	3.97e-17	6	31795512	31798031	ENSG00000204388	HSPA1B	protein_coding	920	downstream	Schizophrenia
5	rs7709645	60731458	6.11e-17	5	60628100	60841997	ENSG00000130449	ZSWIM6	protein_coding	103358	intergenic	Schizophrenia
10	rs12764049	104634956	8.22e-17	10	104629273	104661656	ENSG00000214435	AS3MT	protein_coding	5683	intergenic	Schizophrenia
3	rs1001416	180768320	1.43e-16	3	180701497	180707562	ENSG00000205981	DNAJC19	protein_coding	60758	upstream	Schizophrenia
6	rs9295740	27689502	1.96e-16	6	27775257	27775709	ENSG00000185130	HIST1H2BL	protein_coding	85755	downstream	Schizophrenia
12	rs4765913	2419896	2.43e-16	12	2055220	2113701	ENSG00000151065	DCP1B	protein_coding	306195	upstream	Schizophrenia
6	rs913455	25420344	2.45e-16	6	25279306	25620758	ENSG00000079691	LRRC16A	protein_coding	141038	intergenic	Schizophrenia
6	rs204999	32109979	2.96e-16	6	32116136	32122150	ENSG00000204314	PRRT1	protein_coding	6157	downstream	Schizophrenia
6	rs9461856	33395199	4.92e-16	6	33387847	33421466	ENSG00000197283	SYNGAP1	protein_coding	7352	intergenic	Schizophrenia
2	rs1658810	200816382	4.93e-16	2	200820040	200873263	ENSG00000162972	C2orf47	protein_coding	3658	downstream	Schizophrenia
6	rs2523721	30166266	6.14e-16	6	30152232	30181204	ENSG00000234127	TRIM26	protein_coding	14034	intergenic	Schizophrenia
6	rs200973	27858421	1.64e-15	6	27858093	27860884	ENSG00000197153	HIST1H3J	protein_coding	328	intergenic	Schizophrenia
6	rs3130048	31613739	1.73e-15	6	31620193	31625987	ENSG00000204444	APOM	protein_coding	6454	downstream	Schizophrenia
1	rs11210229	73860028	1.93e-15	1	74491699	74663871	ENSG00000162620	LRRIQ3	protein_coding	631671	downstream	Schizophrenia
6	rs652888	31851234	1.96e-15	6	31847536	31865464	ENSG00000204371	EHMT2	protein_coding	3698	intergenic	Schizophrenia
6	rs3129171	29155749	3.44e-15	6	29141311	29142351	ENSG00000204700	OR2J2	protein_coding	13398	upstream	Schizophrenia
6	rs29228	29623739	3.68e-15	6	29624758	29640149	ENSG00000204655	MOG	protein_coding	1019	downstream	Schizophrenia
20	rs6129108	37445747	3.84e-15	20	37434348	37551667	ENSG00000101445	PPP1R16B	protein_coding	11399	intergenic	Schizophrenia
2	rs994280	201240086	4.81e-15	2	201170604	201346986	ENSG00000196141	SPATS2L	protein_coding	69482	intergenic	Schizophrenia
18	rs28735056	77622879	5.02e-15	18	77623668	77660184	ENSG00000178342	KCNG2	protein_coding	789	downstream	Schizophrenia
10	rs12763665	104653717	5.66e-15	10	104614029	104661656	ENSG00000270316	C10orf32-ASMT	protein_coding	7939	intergenic	Schizophrenia
3	rs1805645	180774428	5.7e-15	3	180701497	180707562	ENSG00000205981	DNAJC19	protein_coding	66866	upstream	Schizophrenia
6	rs1264372	30769726	5.76e-15	6	30710976	30712331	ENSG00000137331	IER3	protein_coding	57395	upstream	Schizophrenia
3	rs10935184	136153468	7.93e-15	3	135969148	136056738	ENSG00000114054	PCCB	protein_coding	96730	upstream	Schizophrenia
11	rs876701	46370767	9.92e-15	11	46354455	46402104	ENSG00000149091	DGKZ	protein_coding	16312	intergenic	Schizophrenia
11	rs17602038	113364691	1.06e-14	11	113280318	113346413	ENSG00000149295	DRD2	protein_coding	18278	upstream	Schizophrenia
20	rs2246672	37361944	1.22e-14	20	37353105	37358015	ENSG00000101438	SLC32A1	protein_coding	3929	upstream	Schizophrenia
5	rs10512875	45250730	1.72e-14	5	45259349	45696253	ENSG00000164588	HCN1	protein_coding	8619	downstream	Schizophrenia
1	rs4949526	30432219	1.79e-14	1	31184124	31196434	ENSG00000162510	MATN1	protein_coding	751905	downstream	Schizophrenia
15	rs569207	78873119	1.83e-14	15	78885394	78913637	ENSG00000080644	CHRNA3	protein_coding	12275	downstream	Schizophrenia
2	rs778350	233803208	2.12e-14	2	233721980	233743418	ENSG00000182600	C2orf82	protein_coding	59790	upstream	Schizophrenia
2	rs13029216	200067768	2.5e-14	2	200134223	200335989	ENSG00000119042	SATB2	protein_coding	66455	downstream	Schizophrenia
6	rs880638	28706912	2.72e-14	6	28539407	28583989	ENSG00000232040	SCAND3	protein_coding	122923	upstream	Schizophrenia
6	rs3129945	32342537	3.49e-14	6	32256303	32339684	ENSG00000204296	C6orf10	protein_coding	2853	upstream	Schizophrenia
3	rs731831	52536514	3.6e-14	3	52529354	52558511	ENSG00000010327	STAB1	protein_coding	7160	intergenic	Schizophrenia
16	rs11642046	29993108	3.74e-14	16	29984962	30003582	ENSG00000149930	TAOK2	protein_coding	8146	intergenic	Schizophrenia
11	rs61884271	46654404	4.52e-14	11	46624411	46639459	ENSG00000180423	HARBI1	protein_coding	14945	upstream	Schizophrenia
3	rs736408	52835354	4.59e-14	3	52828784	52843025	ENSG00000162267	ITIH3	protein_coding	6570	intergenic	Schizophrenia
6	rs36103239	28586282	5.2e-14	6	28539407	28583989	ENSG00000232040	SCAND3	protein_coding	2293	upstream	Schizophrenia
18	rs12966547	52752017	5.82e-14	18	52568740	52626739	ENSG00000166510	CCDC68	protein_coding	125278	upstream	Schizophrenia
10	rs7920251	104950197	6.61e-14	10	104845940	104953056	ENSG00000076685	NT5C2	protein_coding	2859	intergenic	Schizophrenia
6	rs9257182	28754817	6.83e-14	6	28870779	28891766	ENSG00000204713	TRIM27	protein_coding	115962	downstream	Schizophrenia
10	rs1043003	3820787	7.14e-14	10	3818188	3827473	ENSG00000067082	KLF6	protein_coding	2599	intergenic	Schizophrenia
19	rs2905426	19478022	7.56e-14	19	19431490	19469563	ENSG00000129933	MAU2	protein_coding	8459	upstream	Schizophrenia
3	rs1080500	53175017	9.4e-14	3	53122499	53164478	ENSG00000163933	RFT1	protein_coding	10539	upstream	Schizophrenia
11	rs11038871	46379442	1.04e-13	11	46354455	46402104	ENSG00000149091	DGKZ	protein_coding	22662	intergenic	Schizophrenia
6	rs2261033	31603591	1.19e-13	6	31588497	31605548	ENSG00000204469	PRRC2A	protein_coding	1957	intergenic	Schizophrenia
12	rs4766497	110950376	1.35e-13	12	110928902	110939922	ENSG00000111237	VPS29	protein_coding	10454	upstream	Schizophrenia
1	rs3001723	44037685	1.53e-13	1	43990858	44089343	ENSG00000142949	PTPRF	protein_coding	46827	intergenic	Schizophrenia
6	rs2273558	26466035	2.24e-13	6	26458150	26476849	ENSG00000112763	BTN2A1	protein_coding	7885	intergenic	Schizophrenia
1	rs16851037	177271313	2.36e-13	1	177140633	177251558	ENSG00000198797	BRINP2	protein_coding	19755	upstream	Schizophrenia
15	rs12592967	61870943	2.41e-13	15	62144588	62352672	ENSG00000129003	VPS13C	protein_coding	273645	downstream	Schizophrenia
16	rs8055219	13753384	2.51e-13	16	14014014	14046202	ENSG00000175595	ERCC4	protein_coding	260630	downstream	Schizophrenia
3	rs13072536	52861211	2.72e-13	3	52846991	52865495	ENSG00000055955	ITIH4	protein_coding	4284	intergenic	Schizophrenia
14	rs2283424	72461281	3.13e-13	14	72456191	72458326	ENSG00000257040	AC005477.1	protein_coding	2955	upstream	Schizophrenia
15	rs7497304	91429176	3.28e-13	15	91426925	91439006	ENSG00000182511	FES	protein_coding	2251	intergenic	Schizophrenia
20	rs2245231	37396120	3.37e-13	20	37377085	37400834	ENSG00000101442	ACTR5	protein_coding	4714	intergenic	Schizophrenia
19	rs7251	50162909	3.79e-13	19	50162826	50169132	ENSG00000126456	IRF3	protein_coding	83	intergenic	Schizophrenia
7	rs12532143	111025948	4.05e-13	7	110303110	111202573	ENSG00000184903	IMMP2L	protein_coding	176625	intergenic	Schizophrenia
4	rs34592089	102926923	5.05e-13	4	102332443	102995969	ENSG00000153064	BANK1	protein_coding	69046	intergenic	Schizophrenia
6	rs6930435	29301222	5.24e-13	6	29323007	29399744	ENSG00000243729	OR5V1	protein_coding	21785	downstream	Schizophrenia
18	rs58240695	53045051	5.25e-13	18	52889562	53332018	ENSG00000196628	TCF4	protein_coding	155489	intergenic	Schizophrenia
12	rs4759407	123689674	5.64e-13	12	123717463	123742506	ENSG00000130921	C12orf65	protein_coding	27789	downstream	Schizophrenia
14	rs12885018	104273812	5.93e-13	14	104200089	104313927	ENSG00000088808	PPP1R13B	protein_coding	40115	intergenic	Schizophrenia
10	rs4917968	104220576	6.01e-13	10	104221149	104236802	ENSG00000138111	TMEM180	protein_coding	573	downstream	Schizophrenia
11	rs73036087	133842361	6.91e-13	11	133778459	133826880	ENSG00000080854	IGSF9B	protein_coding	15481	upstream	Schizophrenia
10	rs10741060	18721071	7.19e-13	10	18429606	18830798	ENSG00000165995	CACNB2	protein_coding	109727	intergenic	Schizophrenia
11	rs558709	133809385	7.55e-13	11	133778459	133826880	ENSG00000080854	IGSF9B	protein_coding	17495	intergenic	Schizophrenia
14	rs35311561	104188127	7.92e-13	14	104182067	104200005	ENSG00000100711	ZFYVE21	protein_coding	6060	intergenic	Schizophrenia
15	rs1051168	85200520	8.32e-13	15	85198360	85201794	ENSG00000197696	NMB	protein_coding	1274	intergenic	Schizophrenia
1	rs12072739	98315893	8.63e-13	1	97543299	98386605	ENSG00000188641	DPYD	protein_coding	70712	intergenic	Schizophrenia
6	rs2071287	32170433	9.25e-13	6	32158543	32163300	ENSG00000213654	GPSM3	protein_coding	7133	upstream	Schizophrenia
14	rs36345	72389021	1.02e-12	14	72399156	73030654	ENSG00000182732	RGS6	protein_coding	10135	downstream	Schizophrenia
5	rs10044408	45388789	1.12e-12	5	45259349	45696253	ENSG00000164588	HCN1	protein_coding	129440	intergenic	Schizophrenia
20	rs2254105	37377139	1.19e-12	20	37377085	37400834	ENSG00000101442	ACTR5	protein_coding	54	intergenic	Schizophrenia
12	rs6416289	123824986	1.21e-12	12	123773656	123849390	ENSG00000139697	SBNO1	protein_coding	24404	intergenic	Schizophrenia
11	rs3016389	132566087	1.28e-12	11	132284871	133402414	ENSG00000183715	OPCML	protein_coding	281216	intergenic	Schizophrenia
6	rs370520	28542520	1.32e-12	6	28539407	28583989	ENSG00000232040	SCAND3	protein_coding	3113	intergenic	Schizophrenia
2	rs1344706	185778428	1.37e-12	2	185463093	185804219	ENSG00000170396	ZNF804A	protein_coding	25791	intergenic	Schizophrenia
2	rs10178946	198463090	1.58e-12	2	198432948	198540769	ENSG00000162944	RFTN2	protein_coding	30142	intergenic	Schizophrenia
11	rs11219769	124620147	1.64e-12	11	124622026	124632186	ENSG00000149564	ESAM	protein_coding	1879	downstream	Schizophrenia
2	rs11893358	233636922	2.01e-12	2	233631174	233641278	ENSG00000115474	KCNJ13	protein_coding	4356	intergenic	Schizophrenia
6	rs204989	32161852	2.34e-12	6	32162620	32191844	ENSG00000204301	NOTCH4	protein_coding	768	downstream	Schizophrenia
8	rs7014552	143410423	2.35e-12	8	143293441	143484601	ENSG00000171045	TSNARE1	protein_coding	74178	intergenic	Schizophrenia
2	rs35339313	145139727	2.78e-12	2	145141648	145282147	ENSG00000169554	ZEB2	protein_coding	1921	downstream	Schizophrenia
2	rs1435568	198762879	3e-12	2	198669426	199437305	ENSG00000115896	PLCL1	protein_coding	93453	intergenic	Schizophrenia
6	rs1150691	28168033	3.1e-12	6	28192664	28201260	ENSG00000137185	ZSCAN9	protein_coding	24631	downstream	Schizophrenia
6	rs2736428	31843924	3.24e-12	6	31830969	31846823	ENSG00000204385	SLC44A4	protein_coding	2899	intergenic	Schizophrenia
12	rs11065719	111212762	3.4e-12	12	111157485	111180744	ENSG00000186298	PPP1CC	protein_coding	32018	upstream	Schizophrenia
7	rs4719457	2230225	3.73e-12	7	1855429	2272878	ENSG00000002822	MAD1L1	protein_coding	42653	intergenic	Schizophrenia
3	rs1278493	135814009	4.03e-12	3	135684515	135866733	ENSG00000073711	PPP2R3A	protein_coding	52724	intergenic	Schizophrenia
5	rs1405918	45655070	4.25e-12	5	45259349	45696253	ENSG00000164588	HCN1	protein_coding	41183	intergenic	Schizophrenia
12	rs28604484	123856259	4.73e-12	12	123773656	123849390	ENSG00000139697	SBNO1	protein_coding	6869	upstream	Schizophrenia
3	rs55807227	52792537	4.92e-12	3	52744800	52804965	ENSG00000114904	NEK4	protein_coding	12428	intergenic	Schizophrenia
7	rs1078112	1878453	4.99e-12	7	1878222	1889567	ENSG00000176349	AC110781.3	protein_coding	231	intergenic	Schizophrenia
6	rs6923811	27289776	5.15e-12	6	27253682	27279949	ENSG00000158553	POM121L2	protein_coding	9827	upstream	Schizophrenia
6	rs916403	28408258	5.45e-12	6	28399707	28411279	ENSG00000187987	ZSCAN23	protein_coding	3021	intergenic	Schizophrenia
6	rs1559874	32243155	5.5e-12	6	32256303	32339684	ENSG00000204296	C6orf10	protein_coding	13148	downstream	Schizophrenia
6	rs1419636	29355702	6.18e-12	6	29364416	29365448	ENSG00000168787	OR12D2	protein_coding	8714	downstream	Schizophrenia
2	rs2890780	146423021	6.42e-12	2	145141648	145282147	ENSG00000169554	ZEB2	protein_coding	1140874	upstream	Schizophrenia
6	rs7758736	32758394	6.51e-12	6	32780540	32784825	ENSG00000241106	HLA-DOB	protein_coding	22146	downstream	Schizophrenia
2	rs72618694	58445910	6.58e-12	2	58386378	58468507	ENSG00000115392	FANCL	protein_coding	22597	intergenic	Schizophrenia
2	rs1051061	58316814	6.66e-12	2	58386378	58468507	ENSG00000115392	FANCL	protein_coding	69564	downstream	Schizophrenia
6	rs434841	32191041	7.44e-12	6	32162620	32191844	ENSG00000204301	NOTCH4	protein_coding	803	intergenic	Schizophrenia
6	rs6940638	27046250	7.65e-12	6	27093676	27100541	ENSG00000124635	HIST1H2BJ	protein_coding	47426	downstream	Schizophrenia
15	rs4842939	84827966	8.87e-12	15	84841242	84850986	ENSG00000259511	UBE2Q2L	protein_coding	13276	downstream	Schizophrenia
7	rs35629140	2257171	9.51e-12	7	1855429	2272878	ENSG00000002822	MAD1L1	protein_coding	15707	intergenic	Schizophrenia
6	rs2273709	43184132	1.24e-11	6	43149913	43192325	ENSG00000112659	CUL9	protein_coding	8193	intergenic	Schizophrenia
9	rs505061	22767164	1.29e-11	9	22446840	22455739	ENSG00000176399	DMRTA1	protein_coding	311425	upstream	Schizophrenia
11	rs1076095	124627479	1.32e-11	11	124622026	124632186	ENSG00000149564	ESAM	protein_coding	4707	intergenic	Schizophrenia
11	rs12222458	113417603	1.43e-11	11	113280318	113346413	ENSG00000149295	DRD2	protein_coding	71190	upstream	Schizophrenia
15	rs1316971	78930510	1.68e-11	15	78916461	79020096	ENSG00000117971	CHRNB4	protein_coding	14049	intergenic	Schizophrenia
5	rs10117	137892170	1.88e-11	5	137890571	137911133	ENSG00000113013	HSPA9	protein_coding	1599	intergenic	Schizophrenia
10	rs284860	104572963	2e-11	10	104503727	104576021	ENSG00000166272	WBP1L	protein_coding	3058	intergenic	Schizophrenia
12	rs12814239	57569478	2.08e-11	12	57522276	57607134	ENSG00000123384	LRP1	protein_coding	37656	intergenic	Schizophrenia
6	rs4947350	32767620	2.34e-11	6	32780540	32784825	ENSG00000241106	HLA-DOB	protein_coding	12920	downstream	Schizophrenia
6	rs9468195	27676309	2.4e-11	6	27775257	27775709	ENSG00000185130	HIST1H2BL	protein_coding	98948	downstream	Schizophrenia
2	rs295130	201229984	2.44e-11	2	201170604	201346986	ENSG00000196141	SPATS2L	protein_coding	59380	intergenic	Schizophrenia
12	rs10773000	123736084	2.61e-11	12	123717463	123742506	ENSG00000130921	C12orf65	protein_coding	6422	intergenic	Schizophrenia
11	rs7927437	123395987	2.68e-11	11	123396344	123498482	ENSG00000023171	GRAMD1B	protein_coding	357	downstream	Schizophrenia
6	rs13215072	27677728	2.7e-11	6	27775257	27775709	ENSG00000185130	HIST1H2BL	protein_coding	97529	downstream	Schizophrenia
6	rs1233487	29468809	2.73e-11	6	29454474	29455738	ENSG00000204687	MAS1L	protein_coding	13071	upstream	Schizophrenia
11	rs10894859	134586703	2.89e-11	11	134855246	134856693	ENSG00000268936	AP003062.1	protein_coding	268543	downstream	Schizophrenia
18	rs4799088	77573548	3.06e-11	18	77623668	77660184	ENSG00000178342	KCNG2	protein_coding	50120	downstream	Schizophrenia
7	rs2097942	104725105	3.25e-11	7	104751151	105039755	ENSG00000135250	SRPK2	protein_coding	26046	downstream	Schizophrenia
6	rs12199613	26367218	3.81e-11	6	26365387	26378546	ENSG00000186470	BTN3A2	protein_coding	1831	intergenic	Schizophrenia
2	rs35213774	145157858	3.88e-11	2	145141648	145282147	ENSG00000169554	ZEB2	protein_coding	16210	intergenic	Schizophrenia
6	rs130079	31112737	3.93e-11	6	31110216	31126015	ENSG00000204536	CCHCR1	protein_coding	2521	intergenic	Schizophrenia
6	rs1633021	29746869	4.1e-11	6	29690552	29706305	ENSG00000204642	HLA-F	protein_coding	40564	upstream	Schizophrenia
14	rs35607894	72408638	4.24e-11	14	72399156	73030654	ENSG00000182732	RGS6	protein_coding	9482	intergenic	Schizophrenia
10	rs11598702	104897985	4.34e-11	10	104678050	104849978	ENSG00000148842	CNNM2	protein_coding	48007	upstream	Schizophrenia
1	rs67133442	73302426	5.12e-11	1	71861623	72748417	ENSG00000172260	NEGR1	protein_coding	554009	upstream	Schizophrenia
18	rs17512836	53194961	5.26e-11	18	52889562	53332018	ENSG00000196628	TCF4	protein_coding	137057	intergenic	Schizophrenia
1	rs3856231	243768906	5.54e-11	1	243419320	243663394	ENSG00000054282	SDCCAG8	protein_coding	105512	upstream	Schizophrenia
3	rs1879248	180551214	5.59e-11	3	180585929	180700541	ENSG00000114416	FXR1	protein_coding	34715	downstream	Schizophrenia
3	rs2372448	80546383	5.6e-11	3	78646390	79816965	ENSG00000169855	ROBO1	protein_coding	729418	upstream	Schizophrenia
15	rs2929278	44250313	6.01e-11	15	44162962	44487450	ENSG00000171877	FRMD5	protein_coding	87351	intergenic	Schizophrenia
6	rs171329	32904661	6.16e-11	6	32905141	32920899	ENSG00000248993	XXbac-BPG181M17.5	protein_coding	480	downstream	Schizophrenia
1	rs11165846	97819667	6.45e-11	1	97543299	98386605	ENSG00000188641	DPYD	protein_coding	276368	intergenic	Schizophrenia
6	rs7759694	27240956	6.69e-11	6	27253682	27279949	ENSG00000158553	POM121L2	protein_coding	12726	downstream	Schizophrenia
7	rs2430486	104584410	6.72e-11	7	103969104	104549001	ENSG00000187416	LHFPL3	protein_coding	35409	upstream	Schizophrenia
8	rs10112206	65611761	6.79e-11	8	65500320	65711318	ENSG00000172817	CYP7B1	protein_coding	99557	intergenic	Schizophrenia
20	rs6027559	37347531	6.92e-11	20	37353105	37358015	ENSG00000101438	SLC32A1	protein_coding	5574	downstream	Schizophrenia
10	rs11191389	104523018	7.39e-11	10	104503727	104576021	ENSG00000166272	WBP1L	protein_coding	19291	intergenic	Schizophrenia
18	rs1789589	53804156	7.42e-11	18	54264439	54318831	ENSG00000091164	TXNL1	protein_coding	460283	downstream	Schizophrenia
12	rs302317	29921443	7.87e-11	12	29653773	29937692	ENSG00000133687	TMTC1	protein_coding	16249	intergenic	Schizophrenia
15	rs2869030	78711803	8.99e-11	15	78729773	78793798	ENSG00000136381	IREB2	protein_coding	17970	downstream	Schizophrenia
6	rs10946808	26233387	9.5e-11	6	26234440	26235216	ENSG00000124575	HIST1H1D	protein_coding	1053	downstream	Schizophrenia
3	rs34877519	2554612	9.83e-11	3	2140497	3099645	ENSG00000144619	CNTN4	protein_coding	414115	intergenic	Schizophrenia
3	rs1510331	161779888	1.06e-10	3	161214596	161221730	ENSG00000182447	OTOL1	protein_coding	558158	upstream	Schizophrenia
8	rs11167134	143301529	1.06e-10	8	143293441	143484601	ENSG00000171045	TSNARE1	protein_coding	8088	intergenic	Schizophrenia
6	rs3129131	29125402	1.07e-10	6	29141311	29142351	ENSG00000204700	OR2J2	protein_coding	15909	downstream	Schizophrenia
11	rs7937766	124648487	1.08e-10	11	124636394	124670569	ENSG00000120458	MSANTD2	protein_coding	12093	intergenic	Schizophrenia
8	rs10503253	4180844	1.13e-10	8	2792875	4852494	ENSG00000183117	CSMD1	protein_coding	671650	intergenic	Schizophrenia
1	rs942820	2379705	1.18e-10	1	2357419	2436969	ENSG00000149527	PLCH2	protein_coding	22286	intergenic	Schizophrenia
11	rs72875828	24389115	1.18e-10	11	24518516	25104150	ENSG00000187398	LUZP2	protein_coding	129401	downstream	Schizophrenia
14	rs12896446	33305499	1.18e-10	14	32798479	33300567	ENSG00000151320	AKAP6	protein_coding	4932	upstream	Schizophrenia
7	rs1468413	86433653	1.23e-10	7	86273230	86494200	ENSG00000198822	GRM3	protein_coding	60547	intergenic	Schizophrenia
6	rs9379842	26289310	1.25e-10	6	26281283	26285762	ENSG00000158406	HIST1H4H	protein_coding	3548	upstream	Schizophrenia
22	rs5757764	40067818	1.25e-10	22	39966758	40085742	ENSG00000100346	CACNA1I	protein_coding	17924	intergenic	Schizophrenia
6	rs10456045	26404958	1.33e-10	6	26402465	26415444	ENSG00000026950	BTN3A1	protein_coding	2493	intergenic	Schizophrenia
18	rs9960767	53155002	1.38e-10	18	52889562	53332018	ENSG00000196628	TCF4	protein_coding	177016	intergenic	Schizophrenia
6	rs9379830	26173767	1.42e-10	6	26158349	26171577	ENSG00000158373	HIST1H2BD	protein_coding	2190	upstream	Schizophrenia
6	rs2050189	32339647	1.46e-10	6	32256303	32339684	ENSG00000204296	C6orf10	protein_coding	37	intergenic	Schizophrenia
13	rs6563113	80064135	1.5e-10	13	80055287	80130210	ENSG00000102471	NDFIP2	protein_coding	8848	intergenic	Schizophrenia
15	rs783540	83254708	1.53e-10	15	83209620	83231124	ENSG00000261086	RP11-379H8.1	protein_coding	23584	upstream	Schizophrenia
6	rs4713062	26948195	1.53e-10	6	27093676	27100541	ENSG00000124635	HIST1H2BJ	protein_coding	145481	downstream	Schizophrenia
8	rs11777811	38221468	1.62e-10	8	38127215	38239790	ENSG00000147548	WHSC1L1	protein_coding	18322	intergenic	Schizophrenia
6	rs805293	31688518	1.7e-10	6	31686425	31689622	ENSG00000204421	LY6G6C	protein_coding	1104	intergenic	Schizophrenia
7	rs320692	137043484	1.72e-10	7	136912088	137028611	ENSG00000105894	PTN	protein_coding	14873	upstream	Schizophrenia
22	rs2301521	42423110	1.76e-10	22	42394729	42454460	ENSG00000183066	WBP2NL	protein_coding	28381	intergenic	Schizophrenia
12	rs12311093	110978032	1.85e-10	12	110939460	110969891	ENSG00000151164	RAD9B	protein_coding	8141	upstream	Schizophrenia
6	rs1736904	28219270	1.94e-10	6	28212401	28227011	ENSG00000187626	ZKSCAN4	protein_coding	6869	intergenic	Schizophrenia
22	rs9611465	41426139	1.96e-10	22	41347351	41369313	ENSG00000100387	RBX1	protein_coding	56826	upstream	Schizophrenia
7	rs34809719	2028968	2.01e-10	7	1878222	1889567	ENSG00000176349	AC110781.3	protein_coding	139401	upstream	Schizophrenia
16	rs7542	30125840	2.09e-10	16	30125426	30134827	ENSG00000102882	MAPK3	protein_coding	414	intergenic	Schizophrenia
22	rs133306	42396150	2.27e-10	22	42394729	42454460	ENSG00000183066	WBP2NL	protein_coding	1421	intergenic	Schizophrenia
5	rs4262150	152288453	2.51e-10	5	151771093	151812929	ENSG00000132911	NMUR2	protein_coding	475524	upstream	Schizophrenia
18	rs1440849	27501492	2.69e-10	18	28569974	28622781	ENSG00000134762	DSC3	protein_coding	1068482	downstream	Schizophrenia
5	rs10066479	46097487	2.7e-10	5	45259349	45696253	ENSG00000164588	HCN1	protein_coding	401234	upstream	Schizophrenia
1	rs2252865	8422676	2.76e-10	1	8412457	8877702	ENSG00000142599	RERE	protein_coding	10219	intergenic	Schizophrenia
14	rs17571979	30017695	2.86e-10	14	30045687	30661104	ENSG00000184304	PRKD1	protein_coding	27992	downstream	Schizophrenia
4	rs1106568	176861301	3e-10	4	176554085	176923815	ENSG00000150625	GPM6A	protein_coding	62514	intergenic	Schizophrenia
6	rs2857702	31577283	3.07e-10	6	31582961	31584798	ENSG00000204472	AIF1	protein_coding	5678	downstream	Schizophrenia
19	rs7251877	50097547	3.09e-10	19	50094900	50129696	ENSG00000126464	PRR12	protein_coding	2647	intergenic	Schizophrenia
11	rs949112	134507482	3.11e-10	11	134248398	134281812	ENSG00000109956	B3GAT1	protein_coding	225670	upstream	Schizophrenia
4	rs11132803	170297709	3.29e-10	4	170314426	170533780	ENSG00000137601	NEK1	protein_coding	16717	downstream	Schizophrenia
2	rs9309004	37518447	3.45e-10	2	37477645	37551951	ENSG00000115825	PRKD3	protein_coding	33504	intergenic	Schizophrenia
15	rs7167085	91406188	3.53e-10	15	91411822	91426688	ENSG00000140564	FURIN	protein_coding	5634	downstream	Schizophrenia
6	rs2844796	30072511	3.6e-10	6	30070674	30080883	ENSG00000204616	TRIM31	protein_coding	1837	intergenic	Schizophrenia
5	rs2028278	152507692	3.86e-10	5	152869175	153193429	ENSG00000155511	GRIA1	protein_coding	361483	downstream	Schizophrenia
18	rs72934577	53538869	4.01e-10	18	52889562	53332018	ENSG00000196628	TCF4	protein_coding	206851	upstream	Schizophrenia
3	rs1280622	136508008	4.03e-10	3	136537489	136574734	ENSG00000168917	SLC35G2	protein_coding	29481	downstream	Schizophrenia
18	rs12457876	77547535	4.24e-10	18	77439801	77514510	ENSG00000060069	CTDP1	protein_coding	33025	upstream	Schizophrenia
7	rs34536358	86222651	4.76e-10	7	86273230	86494200	ENSG00000198822	GRM3	protein_coding	50579	downstream	Schizophrenia
11	rs6589386	113443753	4.88e-10	11	113280318	113346413	ENSG00000149295	DRD2	protein_coding	97340	upstream	Schizophrenia
2	rs11681451	225334104	5.56e-10	2	225334867	225450110	ENSG00000036257	CUL3	protein_coding	763	downstream	Schizophrenia
6	rs2857693	31588384	5.61e-10	6	31588497	31605548	ENSG00000204469	PRRC2A	protein_coding	113	downstream	Schizophrenia
5	rs62368667	60748021	5.7e-10	5	60628100	60841997	ENSG00000130449	ZSWIM6	protein_coding	93976	intergenic	Schizophrenia
6	rs764284	27312078	5.86e-10	6	27342394	27371683	ENSG00000124613	ZNF391	protein_coding	30316	downstream	Schizophrenia
5	rs16867576	88746331	5.89e-10	5	88013975	88199922	ENSG00000081189	MEF2C	protein_coding	546409	upstream	Schizophrenia
22	rs9611204	40010383	6.06e-10	22	39966758	40085742	ENSG00000100346	CACNA1I	protein_coding	43625	intergenic	Schizophrenia
20	rs6090988	48097481	6.07e-10	20	47980414	48099184	ENSG00000158445	KCNB1	protein_coding	1703	intergenic	Schizophrenia
6	rs2734335	31893944	6.92e-10	6	31895475	31919861	ENSG00000243649	CFB	protein_coding	1531	downstream	Schizophrenia
3	rs17273111	17855181	7.45e-10	3	18386879	18487080	ENSG00000182568	SATB1	protein_coding	531698	downstream	Schizophrenia
2	rs6704641	200164252	7.92e-10	2	200134223	200335989	ENSG00000119042	SATB2	protein_coding	30029	intergenic	Schizophrenia
3	rs9834970	36856030	8e-10	3	36868311	36986548	ENSG00000168016	TRANK1	protein_coding	12281	downstream	Schizophrenia
8	rs13257525	89677161	8.34e-10	8	89044237	89340254	ENSG00000156103	MMP16	protein_coding	336907	upstream	Schizophrenia
7	rs2613596	111230244	8.67e-10	7	110303110	111202573	ENSG00000184903	IMMP2L	protein_coding	27671	upstream	Schizophrenia
7	rs73725635	131539274	9.27e-10	7	131808091	132333447	ENSG00000221866	PLXNA4	protein_coding	268817	downstream	Schizophrenia
4	rs7696466	80211399	9.3e-10	4	80146848	80247204	ENSG00000156269	NAA11	protein_coding	35805	intergenic	Schizophrenia
6	rs2328893	25770239	9.55e-10	6	25754927	25781419	ENSG00000146039	SLC17A4	protein_coding	11180	intergenic	Schizophrenia
11	rs4520584	28612392	9.73e-10	11	28129795	28355054	ENSG00000169519	METTL15	protein_coding	257338	upstream	Schizophrenia
11	rs1822339	24359362	9.84e-10	11	24518516	25104150	ENSG00000187398	LUZP2	protein_coding	159154	downstream	Schizophrenia
5	rs11948752	49799916	9.85e-10	5	49692026	49739082	ENSG00000170571	EMB	protein_coding	60834	upstream	Schizophrenia
6	rs486416	31856070	1.01e-09	6	31847536	31865464	ENSG00000204371	EHMT2	protein_coding	8534	intergenic	Schizophrenia
1	rs11264194	36195372	1.07e-09	1	36185819	36235568	ENSG00000092853	CLSPN	protein_coding	9553	intergenic	Schizophrenia
6	rs3131888	29663889	1.08e-09	6	29640169	29648887	ENSG00000204644	ZFP57	protein_coding	15002	upstream	Schizophrenia
2	rs2564372	198307813	1.12e-09	2	198254508	198299815	ENSG00000115524	SF3B1	protein_coding	7998	upstream	Schizophrenia
5	rs62378245	88743962	1.13e-09	5	88013975	88199922	ENSG00000081189	MEF2C	protein_coding	544040	upstream	Schizophrenia
6	rs34929649	31858530	1.17e-09	6	31847536	31865464	ENSG00000204371	EHMT2	protein_coding	6934	intergenic	Schizophrenia
6	rs156737	27895213	1.18e-09	6	27878963	27880174	ENSG00000168131	OR2B2	protein_coding	15039	upstream	Schizophrenia
7	rs13233308	87244960	1.23e-09	7	87256864	87461611	ENSG00000105784	RUNDC3B	protein_coding	11904	downstream	Schizophrenia
15	rs2108600	89791516	1.34e-09	15	89787180	89860492	ENSG00000140525	FANCI	protein_coding	4336	intergenic	Schizophrenia
3	rs9850225	80865764	1.35e-09	3	81538850	81811312	ENSG00000114480	GBE1	protein_coding	673086	downstream	Schizophrenia
17	rs34888090	55742036	1.4e-09	17	55333212	55762046	ENSG00000153944	MSI2	protein_coding	20010	intergenic	Schizophrenia
8	rs11776293	27418429	1.44e-09	8	27348296	27403081	ENSG00000120915	EPHX2	protein_coding	15348	upstream	Schizophrenia
5	rs10056443	88752584	1.55e-09	5	88013975	88199922	ENSG00000081189	MEF2C	protein_coding	552662	upstream	Schizophrenia
7	rs10487323	110036519	1.63e-09	7	110303110	111202573	ENSG00000184903	IMMP2L	protein_coding	266591	downstream	Schizophrenia
6	rs2153960	108988184	1.65e-09	6	108881038	109005977	ENSG00000118689	FOXO3	protein_coding	17793	intergenic	Schizophrenia
4	rs10517290	33652352	1.69e-09	4	35949843	36246131	ENSG00000047365	ARAP2	protein_coding	2297491	downstream	Schizophrenia
6	rs9272219	32602269	1.7e-09	6	32595956	32614839	ENSG00000196735	HLA-DQA1	protein_coding	6313	intergenic	Schizophrenia
22	rs62228477	39963426	1.7e-09	22	39966758	40085742	ENSG00000100346	CACNA1I	protein_coding	3332	downstream	Schizophrenia
6	rs2517861	29821982	1.72e-09	6	29794744	29798902	ENSG00000204632	HLA-G	protein_coding	23080	upstream	Schizophrenia
17	rs10852932	2143460	1.72e-09	17	2206677	2228554	ENSG00000167720	SRR	protein_coding	63217	downstream	Schizophrenia
6	rs915664	30794617	1.75e-09	6	30844198	30867933	ENSG00000204580	DDR1	protein_coding	49581	downstream	Schizophrenia
12	rs3764002	108618630	1.79e-09	12	108523248	108644314	ENSG00000075035	WSCD2	protein_coding	25684	intergenic	Schizophrenia
2	rs80088616	58210291	1.79e-09	2	58134786	58387055	ENSG00000028116	VRK2	protein_coding	75505	intergenic	Schizophrenia
2	rs1346649	198166117	1.82e-09	2	197831741	198175897	ENSG00000065413	ANKRD44	protein_coding	9780	intergenic	Schizophrenia
6	rs2023569	84292572	2.15e-09	6	84262599	84419410	ENSG00000065609	SNAP91	protein_coding	29973	intergenic	Schizophrenia
6	rs9275572	32678999	2.24e-09	6	32709119	32714992	ENSG00000237541	HLA-DQA2	protein_coding	30120	downstream	Schizophrenia
17	rs16960158	19163052	2.29e-09	17	19122674	19125839	ENSG00000230493	AC106017.1	protein_coding	37213	upstream	Schizophrenia
11	rs3729986	47371598	2.39e-09	11	47352957	47374253	ENSG00000134571	MYBPC3	protein_coding	2655	intergenic	Schizophrenia
3	rs9811916	36878086	2.45e-09	3	36868311	36986548	ENSG00000168016	TRANK1	protein_coding	9775	intergenic	Schizophrenia
8	rs298182	65303535	2.47e-09	8	65492814	65496181	ENSG00000180828	BHLHE22	protein_coding	189279	downstream	Schizophrenia
2	rs13390848	172957643	2.54e-09	2	172949468	172954405	ENSG00000144355	DLX1	protein_coding	3238	upstream	Schizophrenia
6	rs3130955	31054511	2.57e-09	6	31079000	31080336	ENSG00000204542	C6orf15	protein_coding	24489	downstream	Schizophrenia
10	rs71497246	18763194	2.57e-09	10	18429606	18830798	ENSG00000165995	CACNB2	protein_coding	67604	intergenic	Schizophrenia
15	rs62018894	43912987	2.7e-09	15	43920701	43960316	ENSG00000166762	CATSPER2	protein_coding	7714	downstream	Schizophrenia
8	rs6984041	89371069	3.08e-09	8	89044237	89340254	ENSG00000156103	MMP16	protein_coding	30815	upstream	Schizophrenia
6	rs3131063	30763756	3.12e-09	6	30710976	30712331	ENSG00000137331	IER3	protein_coding	51425	upstream	Schizophrenia
1	rs7521768	150143153	3.16e-09	1	150121373	150136916	ENSG00000023902	PLEKHO1	protein_coding	6237	upstream	Schizophrenia
13	rs12864863	44294500	3.23e-09	13	43787654	44361044	ENSG00000120658	ENOX1	protein_coding	66544	intergenic	Schizophrenia
6	rs10807124	33404064	3.26e-09	6	33387847	33421466	ENSG00000197283	SYNGAP1	protein_coding	16217	intergenic	Schizophrenia
2	rs7563236	22731165	3.3e-09	2	23608088	23931481	ENSG00000119771	KLHL29	protein_coding	876923	downstream	Schizophrenia
7	rs2944822	71795592	3.44e-09	7	71244476	71912136	ENSG00000183166	CALN1	protein_coding	116544	intergenic	Schizophrenia
18	rs17487484	50723283	3.46e-09	18	49866542	51057784	ENSG00000187323	DCC	protein_coding	334501	intergenic	Schizophrenia
6	rs2517600	30074163	3.54e-09	6	30070674	30080883	ENSG00000204616	TRIM31	protein_coding	3489	intergenic	Schizophrenia
6	rs915895	32190217	3.73e-09	6	32162620	32191844	ENSG00000204301	NOTCH4	protein_coding	1627	intergenic	Schizophrenia
5	rs12152961	152566888	3.75e-09	5	152869175	153193429	ENSG00000155511	GRIA1	protein_coding	302287	downstream	Schizophrenia
15	rs7163162	58983588	3.75e-09	15	58887403	59042177	ENSG00000137845	ADAM10	protein_coding	58589	intergenic	Schizophrenia
11	rs10894302	130861994	3.93e-09	11	130745331	130786404	ENSG00000120451	SNX19	protein_coding	75590	upstream	Schizophrenia
18	rs34220720	52795084	4.02e-09	18	52889562	53332018	ENSG00000196628	TCF4	protein_coding	94478	downstream	Schizophrenia
11	rs10750561	134297345	4.05e-09	11	134248398	134281812	ENSG00000109956	B3GAT1	protein_coding	15533	upstream	Schizophrenia
14	rs10148671	29469373	4.14e-09	14	29241910	29282493	ENSG00000186960	C14orf23	protein_coding	186880	upstream	Schizophrenia
15	rs4932217	89902032	4.3e-09	15	89859534	89878092	ENSG00000140521	POLG	protein_coding	23940	upstream	Schizophrenia
2	rs7586320	201068209	4.38e-09	2	201170604	201346986	ENSG00000196141	SPATS2L	protein_coding	102395	downstream	Schizophrenia
17	rs7207904	1267857	4.45e-09	17	1247566	1303672	ENSG00000108953	YWHAE	protein_coding	20291	intergenic	Schizophrenia
5	rs3797680	109160251	4.52e-09	5	109025067	109205326	ENSG00000112893	MAN2A1	protein_coding	45075	intergenic	Schizophrenia
22	rs4522708	39985283	4.61e-09	22	39966758	40085742	ENSG00000100346	CACNA1I	protein_coding	18525	intergenic	Schizophrenia
21	rs2253780	16441645	4.64e-09	21	16333556	16437321	ENSG00000180530	NRIP1	protein_coding	4324	upstream	Schizophrenia
18	rs11876635	53425305	4.69e-09	18	52889562	53332018	ENSG00000196628	TCF4	protein_coding	93287	upstream	Schizophrenia
2	rs16823675	145173029	4.94e-09	2	145141648	145282147	ENSG00000169554	ZEB2	protein_coding	31381	intergenic	Schizophrenia
1	rs67027895	243667216	5.05e-09	1	243419320	243663394	ENSG00000054282	SDCCAG8	protein_coding	3822	upstream	Schizophrenia
6	rs3135363	32389648	5.19e-09	6	32361740	32374905	ENSG00000204290	BTNL2	protein_coding	14743	upstream	Schizophrenia
22	rs134882	42670965	5.2e-09	22	42556019	42739622	ENSG00000100207	TCF20	protein_coding	68657	intergenic	Schizophrenia
17	rs4790421	1243548	5.31e-09	17	1247566	1303672	ENSG00000108953	YWHAE	protein_coding	4018	downstream	Schizophrenia
16	rs6497517	9894133	5.31e-09	16	9852376	10276611	ENSG00000183454	GRIN2A	protein_coding	41757	intergenic	Schizophrenia
3	rs6763768	53537879	5.33e-09	3	53528683	53847760	ENSG00000157388	CACNA1D	protein_coding	9196	intergenic	Schizophrenia
3	rs684773	135956305	5.34e-09	3	135969148	136056738	ENSG00000114054	PCCB	protein_coding	12843	downstream	Schizophrenia
22	rs7293091	42341308	5.38e-09	22	42334725	42343168	ENSG00000100162	CENPM	protein_coding	1860	intergenic	Schizophrenia
5	rs246037	140331846	5.55e-09	5	140345820	140391936	ENSG00000243232	PCDHAC2	protein_coding	13974	downstream	Schizophrenia
1	rs6424532	73664022	6.28e-09	1	74491699	74663871	ENSG00000162620	LRRIQ3	protein_coding	827677	downstream	Schizophrenia
6	rs2524074	31244021	6.3e-09	6	31236526	31239907	ENSG00000204525	HLA-C	protein_coding	4114	upstream	Schizophrenia
11	rs17455520	57540458	6.33e-09	11	57480077	57559058	ENSG00000254462	TMX2-CTNND1	protein_coding	18600	intergenic	Schizophrenia
1	rs77574979	174025063	6.44e-09	1	173900352	173991435	ENSG00000135870	RC3H1	protein_coding	33628	upstream	Schizophrenia
6	rs379157	29356587	6.47e-09	6	29364416	29365448	ENSG00000168787	OR12D2	protein_coding	7829	downstream	Schizophrenia
15	rs4842994	85415799	6.59e-09	15	85359911	85416713	ENSG00000136383	ALPK3	protein_coding	914	intergenic	Schizophrenia
11	rs11027828	24377105	6.8e-09	11	24518516	25104150	ENSG00000187398	LUZP2	protein_coding	141411	downstream	Schizophrenia
18	rs72978186	77542676	7.02e-09	18	77439801	77514510	ENSG00000060069	CTDP1	protein_coding	28166	upstream	Schizophrenia
14	rs34611983	99731731	7.07e-09	14	99635624	99737861	ENSG00000127152	BCL11B	protein_coding	6130	intergenic	Schizophrenia
1	rs10127957	66310689	7.1e-09	1	66258197	66840259	ENSG00000184588	PDE4B	protein_coding	52492	intergenic	Schizophrenia
2	rs10497655	185462041	7.13e-09	2	185463093	185804219	ENSG00000170396	ZNF804A	protein_coding	1052	downstream	Schizophrenia
5	rs981782	45285718	7.17e-09	5	45259349	45696253	ENSG00000164588	HCN1	protein_coding	26369	intergenic	Schizophrenia
5	rs159369	60495715	7.26e-09	5	60453536	60458301	ENSG00000188725	SMIM15	protein_coding	37414	upstream	Schizophrenia
17	rs62057144	43901558	7.41e-09	17	43699267	43913194	ENSG00000120088	CRHR1	protein_coding	11636	intergenic	Schizophrenia
5	rs10074525	90209824	7.44e-09	5	89825161	90460038	ENSG00000164199	GPR98	protein_coding	250214	intergenic	Schizophrenia
7	rs3779463	24780777	7.49e-09	7	24737972	24809244	ENSG00000105928	DFNA5	protein_coding	28467	intergenic	Schizophrenia
8	rs56863857	143366274	7.53e-09	8	143293441	143484601	ENSG00000171045	TSNARE1	protein_coding	72833	intergenic	Schizophrenia
12	rs77422670	123288313	7.64e-09	12	123258874	123312075	ENSG00000130783	CCDC62	protein_coding	23762	intergenic	Schizophrenia
2	rs78783493	97668945	7.66e-09	2	97541620	97684175	ENSG00000168754	FAM178B	protein_coding	15230	intergenic	Schizophrenia
6	rs1156457	27300580	7.82e-09	6	27253682	27279949	ENSG00000158553	POM121L2	protein_coding	20631	upstream	Schizophrenia
8	rs17413882	4204310	7.86e-09	8	2792875	4852494	ENSG00000183117	CSMD1	protein_coding	648184	intergenic	Schizophrenia
13	rs12867999	38322177	8.27e-09	13	38210773	38444562	ENSG00000133107	TRPC4	protein_coding	111404	intergenic	Schizophrenia
14	rs1535099	104194278	8.42e-09	14	104182067	104200005	ENSG00000100711	ZFYVE21	protein_coding	5727	intergenic	Schizophrenia
6	rs3134950	32127477	8.43e-09	6	32132360	32136058	ENSG00000241404	EGFL8	protein_coding	4883	downstream	Schizophrenia
7	rs6955182	131627573	8.57e-09	7	131808091	132333447	ENSG00000221866	PLXNA4	protein_coding	180518	downstream	Schizophrenia
17	rs199498	44865603	8.9e-09	17	44839872	44910520	ENSG00000108379	WNT3	protein_coding	25731	intergenic	Schizophrenia
3	rs17194427	2495202	9.11e-09	3	2140497	3099645	ENSG00000144619	CNTN4	protein_coding	354705	intergenic	Schizophrenia
5	rs4865727	49441779	9.14e-09	5	49692026	49739082	ENSG00000170571	EMB	protein_coding	250247	downstream	Schizophrenia
18	rs337718	69774278	9.41e-09	18	69399851	69455364	ENSG00000265352	RP11-723G8.2	protein_coding	318914	upstream	Schizophrenia
6	rs194675	32905746	9.71e-09	6	32905141	32920899	ENSG00000248993	XXbac-BPG181M17.5	protein_coding	605	intergenic	Schizophrenia
4	rs2270863	170611981	9.74e-09	4	170533784	170644824	ENSG00000109572	CLCN3	protein_coding	32843	intergenic	Schizophrenia
11	rs111336205	57535606	1.01e-08	11	57520715	57587018	ENSG00000198561	CTNND1	protein_coding	14891	intergenic	Schizophrenia
7	rs3779013	2210844	1.02e-08	7	1855429	2272878	ENSG00000002822	MAD1L1	protein_coding	62034	intergenic	Schizophrenia
17	rs34186148	43854655	1.08e-08	17	43699267	43913194	ENSG00000120088	CRHR1	protein_coding	58539	intergenic	Schizophrenia
6	rs9263708	31095270	1.1e-08	6	31082867	31088223	ENSG00000204539	CDSN	protein_coding	7047	upstream	Schizophrenia
18	rs12956282	53428085	1.11e-08	18	52889562	53332018	ENSG00000196628	TCF4	protein_coding	96067	upstream	Schizophrenia
1	rs12071951	97113915	1.16e-08	1	97187221	97289294	ENSG00000117569	PTBP2	protein_coding	73306	downstream	Schizophrenia
19	rs2965190	19451591	1.19e-08	19	19431490	19469563	ENSG00000129933	MAU2	protein_coding	17972	intergenic	Schizophrenia
6	rs2073526	26374658	1.27e-08	6	26365387	26378546	ENSG00000186470	BTN3A2	protein_coding	3888	intergenic	Schizophrenia
7	rs2279542	87564497	1.35e-08	7	87563458	87832204	ENSG00000008277	ADAM22	protein_coding	1039	intergenic	Schizophrenia
10	rs11599453	21353120	1.37e-08	10	21414692	21435488	ENSG00000204683	C10orf113	protein_coding	61572	downstream	Schizophrenia
19	rs3810449	36530913	1.4e-08	19	36525887	36545664	ENSG00000161277	THAP8	protein_coding	5026	intergenic	Schizophrenia
1	rs10753284	30445050	1.5e-08	1	31184124	31196434	ENSG00000162510	MATN1	protein_coding	739074	downstream	Schizophrenia
3	rs2733520	17246392	1.51e-08	3	17198654	18486309	ENSG00000131374	TBC1D5	protein_coding	47738	intergenic	Schizophrenia
15	rs2677738	91441673	1.52e-08	15	91426925	91439006	ENSG00000182511	FES	protein_coding	2667	upstream	Schizophrenia
11	rs4426109	46276072	1.55e-08	11	46299212	46342972	ENSG00000157613	CREB3L1	protein_coding	23140	downstream	Schizophrenia
22	rs6010045	51103091	1.6e-08	22	51112843	51171726	ENSG00000251322	SHANK3	protein_coding	9752	downstream	Schizophrenia
6	rs9296009	32114515	1.6e-08	6	32116136	32122150	ENSG00000204314	PRRT1	protein_coding	1621	downstream	Schizophrenia
15	rs12593207	78987225	1.61e-08	15	78916461	79020096	ENSG00000117971	CHRNB4	protein_coding	32871	intergenic	Schizophrenia
16	rs7190823	89866043	1.64e-08	16	89803957	89883065	ENSG00000187741	FANCA	protein_coding	17022	intergenic	Schizophrenia
4	rs6818081	176840816	1.64e-08	4	176554085	176923815	ENSG00000150625	GPM6A	protein_coding	82999	intergenic	Schizophrenia
14	rs2383377	33257914	1.67e-08	14	32798479	33300567	ENSG00000151320	AKAP6	protein_coding	42653	intergenic	Schizophrenia
6	rs1225591	28148752	1.68e-08	6	28109688	28127250	ENSG00000198315	ZKSCAN8	protein_coding	21502	upstream	Schizophrenia
8	rs72477506	27394257	1.76e-08	8	27348296	27403081	ENSG00000120915	EPHX2	protein_coding	8824	intergenic	Schizophrenia
19	rs12610410	57175578	1.76e-08	19	57174020	57183151	ENSG00000127903	ZNF835	protein_coding	1558	intergenic	Schizophrenia
18	rs117472063	77546377	1.83e-08	18	77439801	77514510	ENSG00000060069	CTDP1	protein_coding	31867	upstream	Schizophrenia
6	rs9275602	32682812	1.85e-08	6	32709119	32714992	ENSG00000237541	HLA-DQA2	protein_coding	26307	downstream	Schizophrenia
2	rs10202231	60500144	1.87e-08	2	60678302	60780702	ENSG00000119866	BCL11A	protein_coding	178158	downstream	Schizophrenia
8	rs16880831	111561505	1.88e-08	8	110975874	110988076	ENSG00000164794	KCNV1	protein_coding	573429	upstream	Schizophrenia
8	rs7002992	103676605	1.9e-08	8	103661007	103668130	ENSG00000155090	KLF10	protein_coding	8475	upstream	Schizophrenia
6	rs9470670	11988081	1.91e-08	6	12008995	12165232	ENSG00000095951	HIVEP1	protein_coding	20914	downstream	Schizophrenia
3	rs11715134	50552866	1.95e-08	3	50400233	50541675	ENSG00000007402	CACNA2D2	protein_coding	11191	upstream	Schizophrenia
2	rs11127125	28023120	1.96e-08	2	27998851	28009186	ENSG00000268656	AC110084.1	protein_coding	13934	upstream	Schizophrenia
8	rs7828229	9742841	1.99e-08	8	9413424	9639856	ENSG00000173273	TNKS	protein_coding	102985	upstream	Schizophrenia
2	rs34419497	73140851	2e-08	2	73143389	73162020	ENSG00000135638	EMX1	protein_coding	2538	downstream	Schizophrenia
4	rs28414461	34248184	2.02e-08	4	35949843	36246131	ENSG00000047365	ARAP2	protein_coding	1701659	downstream	Schizophrenia
16	rs6500603	4497537	2.2e-08	16	4475806	4506776	ENSG00000103423	DNAJA3	protein_coding	9239	intergenic	Schizophrenia
5	rs10055995	137698299	2.26e-08	5	137688285	137772717	ENSG00000120733	KDM3B	protein_coding	10014	intergenic	Schizophrenia
13	rs9548985	40502985	2.29e-08	13	40229764	40365802	ENSG00000133103	COG6	protein_coding	137183	upstream	Schizophrenia
11	rs4752926	46692870	2.36e-08	11	46638826	46696368	ENSG00000175224	ATG13	protein_coding	3498	intergenic	Schizophrenia
1	rs301805	8481016	2.36e-08	1	8412457	8877702	ENSG00000142599	RERE	protein_coding	68559	intergenic	Schizophrenia
3	rs9820216	181113861	2.38e-08	3	181429714	181432221	ENSG00000181449	SOX2	protein_coding	315853	downstream	Schizophrenia
18	rs16947289	27471896	2.4e-08	18	28569974	28622781	ENSG00000134762	DSC3	protein_coding	1098078	downstream	Schizophrenia
2	rs12478745	22541141	2.4e-08	2	23608088	23931481	ENSG00000119771	KLHL29	protein_coding	1066947	downstream	Schizophrenia
2	rs10209821	228980358	2.41e-08	2	228844666	229046361	ENSG00000153820	SPHKAP	protein_coding	66003	intergenic	Schizophrenia
3	rs528970	161477076	2.43e-08	3	161214596	161221730	ENSG00000182447	OTOL1	protein_coding	255346	upstream	Schizophrenia
12	rs2686340	121682051	2.44e-08	12	121675497	121736111	ENSG00000110931	CAMKK2	protein_coding	6554	intergenic	Schizophrenia
1	rs72694955	150133507	2.45e-08	1	150121373	150136916	ENSG00000023902	PLEKHO1	protein_coding	3409	intergenic	Schizophrenia
12	rs9668929	111200637	2.48e-08	12	111157485	111180744	ENSG00000186298	PPP1CC	protein_coding	19893	upstream	Schizophrenia
1	rs660899	44117006	2.58e-08	1	44115829	44171186	ENSG00000066135	KDM4A	protein_coding	1177	intergenic	Schizophrenia
3	rs3749234	176765269	2.62e-08	3	176737143	176915261	ENSG00000177565	TBL1XR1	protein_coding	28126	intergenic	Schizophrenia
6	rs2393593	26285683	2.74e-08	6	26281283	26285762	ENSG00000158406	HIST1H4H	protein_coding	79	intergenic	Schizophrenia
6	rs2844697	30932309	2.75e-08	6	30908749	30921998	ENSG00000168631	DPCR1	protein_coding	10311	upstream	Schizophrenia
6	rs2517523	31026434	2.8e-08	6	30978251	31003179	ENSG00000261272	MUC22	protein_coding	23255	upstream	Schizophrenia
7	rs320721	137025020	2.86e-08	7	136912088	137028611	ENSG00000105894	PTN	protein_coding	3591	intergenic	Schizophrenia
6	rs2857595	31568469	2.9e-08	6	31556672	31560762	ENSG00000204475	NCR3	protein_coding	7707	upstream	Schizophrenia
1	rs11210300	74067414	2.93e-08	1	74491699	74663871	ENSG00000162620	LRRIQ3	protein_coding	424285	downstream	Schizophrenia
8	rs4568637	4198519	2.96e-08	8	2792875	4852494	ENSG00000183117	CSMD1	protein_coding	653975	intergenic	Schizophrenia
13	rs1547800	57015447	2.98e-08	13	57715052	57718073	ENSG00000204919	PRR20A	protein_coding	699605	downstream	Schizophrenia
15	rs12914385	78898723	3.07e-08	15	78857862	78887611	ENSG00000169684	CHRNA5	protein_coding	11112	upstream	Schizophrenia
2	rs4674015	201254171	3.14e-08	2	201170604	201346986	ENSG00000196141	SPATS2L	protein_coding	83567	intergenic	Schizophrenia
1	rs4653164	36627542	3.16e-08	1	36621180	36646450	ENSG00000116871	MAP7D1	protein_coding	6362	intergenic	Schizophrenia
17	rs4277405	61548918	3.26e-08	17	61554422	61599205	ENSG00000159640	ACE	protein_coding	5504	downstream	Schizophrenia
6	rs1150742	30028831	3.44e-08	6	30026676	30032686	ENSG00000066379	ZNRD1	protein_coding	2155	intergenic	Schizophrenia
7	rs2689780	79370620	3.44e-08	7	77646393	79082890	ENSG00000187391	MAGI2	protein_coding	287730	upstream	Schizophrenia
6	rs1548335	73135430	3.49e-08	6	72596406	73112845	ENSG00000079841	RIMS1	protein_coding	22585	upstream	Schizophrenia
18	rs1319637	53207325	3.5e-08	18	52889562	53332018	ENSG00000196628	TCF4	protein_coding	124693	intergenic	Schizophrenia
8	rs7011090	60698514	3.54e-08	8	61099906	61193971	ENSG00000178538	CA8	protein_coding	401392	downstream	Schizophrenia
14	rs55798317	104312542	3.55e-08	14	104200089	104313927	ENSG00000088808	PPP1R13B	protein_coding	1385	intergenic	Schizophrenia
5	rs10059371	139064267	3.57e-08	5	139026884	139063467	ENSG00000171604	CXXC5	protein_coding	800	upstream	Schizophrenia
8	rs867232	27467183	3.59e-08	8	27454434	27472548	ENSG00000120885	CLU	protein_coding	5365	intergenic	Schizophrenia
11	rs1820470	104690051	3.61e-08	11	104756445	104769397	ENSG00000204403	CASP12	protein_coding	66394	downstream	Schizophrenia
9	rs2078266	138378856	3.67e-08	9	138370925	138380739	ENSG00000196422	PPP1R26	protein_coding	1883	intergenic	Schizophrenia
6	rs1102565	27162175	3.74e-08	6	27114861	27115317	ENSG00000184825	HIST1H2AH	protein_coding	46858	upstream	Schizophrenia
3	rs312478	53516203	3.75e-08	3	53528683	53847760	ENSG00000157388	CACNA1D	protein_coding	12480	downstream	Schizophrenia
12	rs2682427	123656809	3.78e-08	12	123636867	123728561	ENSG00000051825	MPHOSPH9	protein_coding	19942	intergenic	Schizophrenia
18	rs76838079	77633271	3.8e-08	18	77623668	77660184	ENSG00000178342	KCNG2	protein_coding	9603	intergenic	Schizophrenia
1	rs1473496	8390051	3.8e-08	1	8377886	8404227	ENSG00000162426	SLC45A1	protein_coding	12165	intergenic	Schizophrenia
4	rs28446624	176746713	3.85e-08	4	176554085	176923815	ENSG00000150625	GPM6A	protein_coding	177102	intergenic	Schizophrenia
8	rs1562921	1021986	3.93e-08	8	564746	688106	ENSG00000104714	ERICH1	protein_coding	333880	upstream	Schizophrenia
20	rs208813	37493761	3.95e-08	20	37434348	37551667	ENSG00000101445	PPP1R16B	protein_coding	57906	intergenic	Schizophrenia
8	rs11779128	144929811	3.98e-08	8	144915764	144924200	ENSG00000185189	NRBP2	protein_coding	5611	upstream	Schizophrenia
3	rs1372072	16955259	4.04e-08	3	16844159	17132086	ENSG00000154822	PLCL2	protein_coding	111100	intergenic	Schizophrenia
12	rs28548845	122594249	4.12e-08	12	122516628	122631894	ENSG00000175727	MLXIP	protein_coding	37645	intergenic	Schizophrenia
2	rs6436115	156856880	4.29e-08	2	157180944	157198860	ENSG00000153234	NR4A2	protein_coding	324064	downstream	Schizophrenia
6	rs209474	32924584	4.29e-08	6	32905141	32920899	ENSG00000248993	XXbac-BPG181M17.5	protein_coding	3685	upstream	Schizophrenia
7	rs3087867	105028238	4.35e-08	7	104751151	105039755	ENSG00000135250	SRPK2	protein_coding	11517	intergenic	Schizophrenia
18	rs9807529	50944901	4.4e-08	18	49866542	51057784	ENSG00000187323	DCC	protein_coding	112883	intergenic	Schizophrenia
1	rs1043608	153909069	4.52e-08	1	153901977	153919172	ENSG00000198837	DENND4B	protein_coding	7092	intergenic	Schizophrenia
17	rs216196	2202943	4.6e-08	17	2206677	2228554	ENSG00000167720	SRR	protein_coding	3734	downstream	Schizophrenia
10	rs7917772	104487443	4.71e-08	10	104474295	104503249	ENSG00000156398	SFXN2	protein_coding	13148	intergenic	Schizophrenia
12	rs11055880	14410634	4.75e-08	12	14518610	14651697	ENSG00000171681	ATF7IP	protein_coding	107976	downstream	Schizophrenia
6	rs2072633	31919578	4.83e-08	6	31895475	31919825	ENSG00000244255	CFB	protein_coding	247	intergenic	Schizophrenia
12	rs11064369	6866827	4.92e-08	12	6874682	6880116	ENSG00000159335	PTMS	protein_coding	7855	downstream	Schizophrenia
3	rs3821839	52488639	4.96e-08	3	52489134	52527087	ENSG00000010322	NISCH	protein_coding	495	downstream	Schizophrenia
7	rs28694279	139035336	5e-08	7	139024203	139031065	ENSG00000164898	C7orf55	protein_coding	4271	upstream	Schizophrenia
1	rs9988642	67726104	7.62e-163	1	67632083	67725662	ENSG00000162594	IL23R	protein_coding	442	upstream	Inflammatory Bowel Disease
1	rs7517847	67681669	9.48e-134	1	67557848	67697536	ENSG00000203963	C1orf141	protein_coding	15867	intergenic	Inflammatory Bowel Disease
1	rs11805303	67675516	1.08e-125	1	67557848	67697536	ENSG00000203963	C1orf141	protein_coding	22020	intergenic	Inflammatory Bowel Disease
1	rs1343151	67719129	3.38e-105	1	67632083	67725662	ENSG00000162594	IL23R	protein_coding	6533	intergenic	Inflammatory Bowel Disease
11	rs12796489	3059360	2.87e-69	11	3022152	3078843	ENSG00000110619	CARS	protein_coding	19483	intergenic	Inflammatory Bowel Disease
1	rs11582178	67608100	3.85e-68	1	67632083	67725662	ENSG00000162594	IL23R	protein_coding	23983	downstream	Inflammatory Bowel Disease
5	rs6451493	40410935	4.89e-65	5	40679600	40693837	ENSG00000171522	PTGER4	protein_coding	268665	downstream	Inflammatory Bowel Disease
10	rs4409764	101284237	1.16e-61	10	101292690	101296278	ENSG00000119919	NKX2-3	protein_coding	8453	downstream	Inflammatory Bowel Disease
1	rs1495965	67753508	6.31e-60	1	67773047	67862583	ENSG00000081985	IL12RB2	protein_coding	19539	downstream	Inflammatory Bowel Disease
6	rs9273363	32626272	3.3e-58	6	32627244	32636160	ENSG00000179344	HLA-DQB1	protein_coding	972	downstream	Inflammatory Bowel Disease
9	rs4077515	139266496	1.27e-53	9	139256355	139268133	ENSG00000187796	CARD9	protein_coding	1637	intergenic	Inflammatory Bowel Disease
10	rs10761659	64445564	4.97e-53	10	64133951	64431771	ENSG00000138311	ZNF365	protein_coding	13793	upstream	Inflammatory Bowel Disease
3	rs9858542	49701983	1.55e-52	3	49591922	49708978	ENSG00000164061	BSN	protein_coding	6995	intergenic	Inflammatory Bowel Disease
11	rs61893460	76291154	1.22e-51	11	76155967	76264069	ENSG00000158636	C11orf30	protein_coding	27085	upstream	Inflammatory Bowel Disease
1	rs3024493	206943968	1.65e-50	1	206940947	206945839	ENSG00000136634	IL10	protein_coding	1871	intergenic	Inflammatory Bowel Disease
5	rs10440635	40490790	3.71e-48	5	40679600	40693837	ENSG00000171522	PTGER4	protein_coding	188810	downstream	Inflammatory Bowel Disease
9	rs10758669	4981602	4.7e-48	9	4985033	5128183	ENSG00000096968	JAK2	protein_coding	3431	downstream	Inflammatory Bowel Disease
21	rs2836878	40465534	8.25e-48	21	40546695	40555777	ENSG00000183527	PSMG1	protein_coding	81161	downstream	Inflammatory Bowel Disease
10	rs10995271	64438486	2.77e-47	10	64133951	64431771	ENSG00000138311	ZNF365	protein_coding	6715	upstream	Inflammatory Bowel Disease
5	rs4613763	40392728	2.66e-46	5	40679600	40693837	ENSG00000171522	PTGER4	protein_coding	286872	downstream	Inflammatory Bowel Disease
1	rs7554511	200877562	3.2e-44	1	200860176	200884863	ENSG00000163362	C1orf106	protein_coding	7301	intergenic	Inflammatory Bowel Disease
10	rs11190133	101278725	8.46e-44	10	101292690	101296278	ENSG00000119919	NKX2-3	protein_coding	13965	downstream	Inflammatory Bowel Disease
5	rs56399423	131672657	3.8e-43	5	131630136	131679899	ENSG00000197208	SLC22A4	protein_coding	7242	intergenic	Inflammatory Bowel Disease
1	rs2064689	67653010	4.17e-43	1	67632083	67725662	ENSG00000162594	IL23R	protein_coding	20927	intergenic	Inflammatory Bowel Disease
2	rs2241880	234183368	2.51e-41	2	234118697	234204320	ENSG00000085978	ATG16L1	protein_coding	20952	intergenic	Inflammatory Bowel Disease
17	rs2872507	38040763	1.15e-40	17	38024417	38034149	ENSG00000186075	ZPBP2	protein_coding	6614	upstream	Inflammatory Bowel Disease
6	rs9275599	32682429	8.98e-40	6	32709119	32714992	ENSG00000237541	HLA-DQA2	protein_coding	26690	downstream	Inflammatory Bowel Disease
22	rs2413583	39659773	5.06e-38	22	39656865	39657063	ENSG00000214854	AL031590.1	protein_coding	2710	upstream	Inflammatory Bowel Disease
1	rs10800309	161472158	6.16e-37	1	161475220	161493803	ENSG00000143226	FCGR2A	protein_coding	3062	downstream	Inflammatory Bowel Disease
16	rs7194886	50725193	2.53e-36	16	50727514	50766988	ENSG00000167207	NOD2	protein_coding	2321	downstream	Inflammatory Bowel Disease
2	rs7608910	61204856	2.6e-36	2	61167357	61245394	ENSG00000162927	PUS10	protein_coding	37499	intergenic	Inflammatory Bowel Disease
1	rs6426833	20171860	3.06e-36	1	20140523	20141771	ENSG00000178828	RNF186	protein_coding	30089	upstream	Inflammatory Bowel Disease
9	rs6478109	117568766	5.17e-35	9	117546915	117568406	ENSG00000181634	TNFSF15	protein_coding	360	upstream	Inflammatory Bowel Disease
5	rs60689680	158834367	8.09e-35	5	158741791	158757895	ENSG00000113302	IL12B	protein_coding	76472	upstream	Inflammatory Bowel Disease
5	rs6887695	158822645	9.23e-34	5	158741791	158757895	ENSG00000113302	IL12B	protein_coding	64750	upstream	Inflammatory Bowel Disease
9	rs3124994	139295282	8.76e-32	9	139296377	139305061	ENSG00000165689	SDCCAG3	protein_coding	1095	downstream	Inflammatory Bowel Disease
1	rs72749142	200951307	1.15e-31	1	200938520	200992828	ENSG00000116852	KIF21B	protein_coding	12787	intergenic	Inflammatory Bowel Disease
5	rs11741861	150277909	5.5e-31	5	150226085	150280298	ENSG00000237693	IRGM	protein_coding	2389	intergenic	Inflammatory Bowel Disease
3	rs2005557	49701298	1.22e-30	3	49591922	49708978	ENSG00000164061	BSN	protein_coding	7680	intergenic	Inflammatory Bowel Disease
5	rs11745587	131796922	1.87e-30	5	131746328	131811736	ENSG00000197536	C5orf56	protein_coding	14814	intergenic	Inflammatory Bowel Disease
6	rs521539	32581973	1.93e-30	6	32595956	32614839	ENSG00000196735	HLA-DQA1	protein_coding	13983	downstream	Inflammatory Bowel Disease
9	rs10974944	5070831	3.41e-30	9	5077163	5084580	ENSG00000268155	AL161450.1	protein_coding	6332	downstream	Inflammatory Bowel Disease
1	rs6656890	67458463	4.08e-30	1	67390578	67454302	ENSG00000198160	MIER1	protein_coding	4161	upstream	Inflammatory Bowel Disease
10	rs989978	101322555	4.76e-30	10	101292690	101296278	ENSG00000119919	NKX2-3	protein_coding	26277	upstream	Inflammatory Bowel Disease
9	rs4379550	139376426	6.7e-30	9	139377947	139380518	ENSG00000196366	C9orf163	protein_coding	1521	downstream	Inflammatory Bowel Disease
1	rs7551957	161470042	9.3e-30	1	161475220	161493803	ENSG00000143226	FCGR2A	protein_coding	5178	downstream	Inflammatory Bowel Disease
21	rs7282490	45615741	9.85e-30	21	45587818	45593580	ENSG00000267913	AP001055.1	protein_coding	22161	upstream	Inflammatory Bowel Disease
6	rs2395182	32413317	1.46e-29	6	32407619	32412823	ENSG00000204287	HLA-DRA	protein_coding	494	upstream	Inflammatory Bowel Disease
6	rs9268835	32428115	2.74e-29	6	32407619	32412823	ENSG00000204287	HLA-DRA	protein_coding	15292	upstream	Inflammatory Bowel Disease
21	rs1736135	16805220	4.14e-29	21	17102344	17252377	ENSG00000155313	USP25	protein_coding	297124	downstream	Inflammatory Bowel Disease
18	rs1893217	12809340	1.37e-27	18	12785477	12929642	ENSG00000175354	PTPN2	protein_coding	23863	intergenic	Inflammatory Bowel Disease
21	rs2823285	16817311	3.37e-27	21	17102344	17252377	ENSG00000155313	USP25	protein_coding	285033	downstream	Inflammatory Bowel Disease
6	rs17207986	32079567	6.04e-26	6	32008931	32083111	ENSG00000168477	TNXB	protein_coding	3544	intergenic	Inflammatory Bowel Disease
5	rs2057656	131809305	7.16e-26	5	131746328	131811736	ENSG00000197536	C5orf56	protein_coding	2431	intergenic	Inflammatory Bowel Disease
3	rs9874474	49326178	7.62e-26	3	49306035	49315342	ENSG00000188315	C3orf62	protein_coding	10836	upstream	Inflammatory Bowel Disease
6	rs3130286	32042322	7.87e-26	6	32065953	32096030	ENSG00000213676	ATF6B	protein_coding	23631	downstream	Inflammatory Bowel Disease
10	rs224029	64519299	8.03e-26	10	64564516	64568238	ENSG00000181915	ADO	protein_coding	45217	downstream	Inflammatory Bowel Disease
1	rs12145973	206994725	1.28e-25	1	206972215	207016324	ENSG00000142224	IL19	protein_coding	21599	intergenic	Inflammatory Bowel Disease
12	rs1558744	68504592	2.53e-25	12	68548548	68553527	ENSG00000111537	IFNG	protein_coding	43956	downstream	Inflammatory Bowel Disease
5	rs17388425	158824174	3.42e-25	5	158741791	158757895	ENSG00000113302	IL12B	protein_coding	66279	upstream	Inflammatory Bowel Disease
5	rs4330455	131586349	6.24e-25	5	131593364	131609147	ENSG00000131435	PDLIM4	protein_coding	7015	downstream	Inflammatory Bowel Disease
10	rs11010067	35295431	6.37e-25	10	35297479	35379570	ENSG00000108094	CUL2	protein_coding	2048	downstream	Inflammatory Bowel Disease
16	rs9673419	50661273	2.25e-24	16	50582241	50670647	ENSG00000140807	NKD1	protein_coding	9374	intergenic	Inflammatory Bowel Disease
9	rs141992399	139259592	6.24e-24	9	139253932	139258241	ENSG00000213221	DNLZ	protein_coding	1351	upstream	Inflammatory Bowel Disease
9	rs13290734	139330701	8.9e-24	9	139323071	139334274	ENSG00000148384	INPP5E	protein_coding	3573	intergenic	Inflammatory Bowel Disease
5	rs11743851	130613600	1.57e-23	5	130581186	130734140	ENSG00000158985	CDC42SE2	protein_coding	32414	intergenic	Inflammatory Bowel Disease
16	rs1109863	50692364	2.43e-23	16	50700211	50715264	ENSG00000167208	SNX20	protein_coding	7847	downstream	Inflammatory Bowel Disease
21	rs378108	40469520	3.67e-23	21	40546695	40555777	ENSG00000183527	PSMG1	protein_coding	77175	downstream	Inflammatory Bowel Disease
10	rs7076156	64415184	7.12e-23	10	64133951	64431771	ENSG00000138311	ZNF365	protein_coding	16587	intergenic	Inflammatory Bowel Disease
18	rs80191532	12752868	1.33e-22	18	12658737	12725739	ENSG00000128789	PSMG2	protein_coding	27129	upstream	Inflammatory Bowel Disease
1	rs17351243	206959527	1.34e-22	1	206972215	207016324	ENSG00000142224	IL19	protein_coding	12688	downstream	Inflammatory Bowel Disease
17	rs11078921	37908867	2.86e-22	17	37894180	37903544	ENSG00000141738	GRB7	protein_coding	5323	upstream	Inflammatory Bowel Disease
5	rs918519	158826357	2.95e-22	5	158741791	158757895	ENSG00000113302	IL12B	protein_coding	68462	upstream	Inflammatory Bowel Disease
16	rs62037363	28865042	6.36e-22	16	28857921	28885526	ENSG00000178188	SH2B1	protein_coding	7121	intergenic	Inflammatory Bowel Disease
12	rs1388585	40531691	6.85e-22	12	40148823	40499891	ENSG00000151229	SLC2A13	protein_coding	31800	upstream	Inflammatory Bowel Disease
1	rs10494879	206952204	7.53e-22	1	206940947	206945839	ENSG00000136634	IL10	protein_coding	6365	upstream	Inflammatory Bowel Disease
5	rs74988785	40624810	1.09e-21	5	40679600	40693837	ENSG00000171522	PTGER4	protein_coding	54790	downstream	Inflammatory Bowel Disease
16	rs26528	28517709	1.23e-21	16	28510683	28523372	ENSG00000197272	IL27	protein_coding	5663	intergenic	Inflammatory Bowel Disease
6	rs6938089	106470070	1.51e-21	6	106534195	106557814	ENSG00000057657	PRDM1	protein_coding	64125	downstream	Inflammatory Bowel Disease
22	rs5757584	39662550	3.4e-21	22	39656865	39657063	ENSG00000214854	AL031590.1	protein_coding	5487	upstream	Inflammatory Bowel Disease
17	rs3816769	40498273	3.8e-21	17	40465342	40540586	ENSG00000168610	STAT3	protein_coding	32931	intergenic	Inflammatory Bowel Disease
18	rs7234029	12877060	4.9e-21	18	12785477	12929642	ENSG00000175354	PTPN2	protein_coding	52582	intergenic	Inflammatory Bowel Disease
1	rs114414096	161491343	6.19e-21	1	161475220	161493803	ENSG00000143226	FCGR2A	protein_coding	2460	intergenic	Inflammatory Bowel Disease
6	rs7746082	106435269	1.29e-20	6	106534195	106557814	ENSG00000057657	PRDM1	protein_coding	98926	downstream	Inflammatory Bowel Disease
3	rs7372966	49788969	1.91e-20	3	49761727	49823975	ENSG00000176095	IP6K1	protein_coding	27242	intergenic	Inflammatory Bowel Disease
6	rs10484563	32703162	2.16e-20	6	32709119	32714992	ENSG00000237541	HLA-DQA2	protein_coding	5957	downstream	Inflammatory Bowel Disease
3	rs11708786	48752654	2.53e-20	3	48725436	48777786	ENSG00000068745	IP6K2	protein_coding	25132	intergenic	Inflammatory Bowel Disease
20	rs4809330	62349586	2.65e-20	20	62340216	62370456	ENSG00000273154	RP4-583P15.15	protein_coding	9370	intergenic	Inflammatory Bowel Disease
15	rs17293632	67442596	2.71e-20	15	67435072	67439277	ENSG00000259202	RP11-342M21.2	protein_coding	3319	upstream	Inflammatory Bowel Disease
2	rs1420101	102957716	3.97e-20	2	102927962	102968497	ENSG00000115602	IL1RL1	protein_coding	10781	intergenic	Inflammatory Bowel Disease
17	rs3091315	32593665	4.35e-20	17	32597240	32599261	ENSG00000108688	CCL7	protein_coding	3575	downstream	Inflammatory Bowel Disease
1	rs12759271	67906853	5.19e-20	1	67873493	67896098	ENSG00000142864	SERBP1	protein_coding	10755	upstream	Inflammatory Bowel Disease
19	rs11879191	10512911	5.27e-20	19	10501810	10530797	ENSG00000105401	CDC37	protein_coding	11101	intergenic	Inflammatory Bowel Disease
5	rs11242110	131743777	5.51e-20	5	131746328	131811736	ENSG00000197536	C5orf56	protein_coding	2551	downstream	Inflammatory Bowel Disease
6	rs769177	31547611	6.53e-20	6	31548302	31550299	ENSG00000227507	LTB	protein_coding	691	downstream	Inflammatory Bowel Disease
3	rs11706052	49064110	1.3e-19	3	49061758	49066841	ENSG00000178035	IMPDH2	protein_coding	2352	intergenic	Inflammatory Bowel Disease
3	rs34823813	49749976	2.06e-19	3	49754267	49761349	ENSG00000176020	AMIGO3	protein_coding	4291	downstream	Inflammatory Bowel Disease
1	rs12727642	8046672	3.76e-19	1	8014351	8045565	ENSG00000116288	PARK7	protein_coding	1107	upstream	Inflammatory Bowel Disease
3	rs3796386	49899795	4.27e-19	3	49895421	49907655	ENSG00000164076	CAMKV	protein_coding	4374	intergenic	Inflammatory Bowel Disease
10	rs1250550	81060317	4.29e-19	10	80828792	81076276	ENSG00000108175	ZMIZ1	protein_coding	15959	intergenic	Inflammatory Bowel Disease
6	rs9269081	32441100	5.22e-19	6	32407619	32412823	ENSG00000204287	HLA-DRA	protein_coding	28277	upstream	Inflammatory Bowel Disease
1	rs296534	200864982	5.26e-19	1	200860176	200884863	ENSG00000163362	C1orf106	protein_coding	4806	intergenic	Inflammatory Bowel Disease
5	rs6596075	131742228	5.26e-19	5	131746328	131811736	ENSG00000197536	C5orf56	protein_coding	4100	downstream	Inflammatory Bowel Disease
16	rs11646242	50772117	7e-19	16	50775961	50835846	ENSG00000083799	CYLD	protein_coding	3844	downstream	Inflammatory Bowel Disease
6	rs3807039	32078373	9.67e-19	6	32008931	32083111	ENSG00000168477	TNXB	protein_coding	4738	intergenic	Inflammatory Bowel Disease
6	rs9264942	31274380	1.55e-18	6	31236526	31239907	ENSG00000204525	HLA-C	protein_coding	34473	upstream	Inflammatory Bowel Disease
9	rs13301342	139394345	1.96e-18	9	139388896	139440314	ENSG00000148400	NOTCH1	protein_coding	5449	intergenic	Inflammatory Bowel Disease
6	rs6911490	106522027	2.61e-18	6	106534195	106557814	ENSG00000057657	PRDM1	protein_coding	12168	downstream	Inflammatory Bowel Disease
20	rs6010620	62309839	3.77e-18	20	62328021	62330037	ENSG00000243509	TNFRSF6B	protein_coding	18182	downstream	Inflammatory Bowel Disease
6	rs3129871	32406342	6.59e-18	6	32407619	32412823	ENSG00000204287	HLA-DRA	protein_coding	1277	downstream	Inflammatory Bowel Disease
17	rs4065986	38102641	9.69e-18	17	38097727	38101000	ENSG00000204913	LRRC3C	protein_coding	1641	upstream	Inflammatory Bowel Disease
11	rs2155220	76266172	1.28e-17	11	76155967	76264069	ENSG00000158636	C11orf30	protein_coding	2103	upstream	Inflammatory Bowel Disease
12	rs1491942	40620808	1.8e-17	12	40590546	40763087	ENSG00000188906	LRRK2	protein_coding	30262	intergenic	Inflammatory Bowel Disease
5	rs10941519	40619755	1.81e-17	5	40679600	40693837	ENSG00000171522	PTGER4	protein_coding	59845	downstream	Inflammatory Bowel Disease
16	rs1064448	50350883	1.92e-17	16	50280048	50352046	ENSG00000121281	ADCY7	protein_coding	1163	intergenic	Inflammatory Bowel Disease
1	rs4654897	20191436	2.13e-17	1	20209006	20239438	ENSG00000169914	OTUD3	protein_coding	17570	downstream	Inflammatory Bowel Disease
6	rs3819720	32804570	4.33e-17	6	32789610	32806557	ENSG00000204267	TAP2	protein_coding	1987	intergenic	Inflammatory Bowel Disease
6	rs1383264	32739967	5.29e-17	6	32723875	32731311	ENSG00000232629	HLA-DQB2	protein_coding	8656	upstream	Inflammatory Bowel Disease
16	rs243323	11361202	5.77e-17	16	11361605	11363390	ENSG00000178279	TNP2	protein_coding	403	downstream	Inflammatory Bowel Disease
10	rs1250544	81032885	6.84e-17	10	80828792	81076276	ENSG00000108175	ZMIZ1	protein_coding	43391	intergenic	Inflammatory Bowel Disease
14	rs3742704	88477882	7.29e-17	14	88471468	88478419	ENSG00000140030	GPR65	protein_coding	537	intergenic	Inflammatory Bowel Disease
5	rs17674015	131361778	1.42e-16	5	131142683	131347936	ENSG00000164398	ACSL6	protein_coding	13842	upstream	Inflammatory Bowel Disease
12	rs12317232	68579123	1.53e-16	12	68595131	68619601	ENSG00000111536	IL26	protein_coding	16008	downstream	Inflammatory Bowel Disease
16	rs1401884	86013551	1.54e-16	16	85932409	85956215	ENSG00000140968	IRF8	protein_coding	57336	upstream	Inflammatory Bowel Disease
2	rs3749171	241569692	1.57e-16	2	241544848	241570676	ENSG00000178623	GPR35	protein_coding	984	intergenic	Inflammatory Bowel Disease
1	rs6673267	201006661	1.58e-16	1	201008642	201081694	ENSG00000081248	CACNA1S	protein_coding	1981	downstream	Inflammatory Bowel Disease
2	rs6431270	234211048	1.79e-16	2	234216462	234255701	ENSG00000130561	SAG	protein_coding	5414	downstream	Inflammatory Bowel Disease
19	rs2075710	1106845	1.85e-16	19	1103936	1106787	ENSG00000167468	GPX4	protein_coding	58	upstream	Inflammatory Bowel Disease
5	rs348563	40311900	1.86e-16	5	40679600	40693837	ENSG00000171522	PTGER4	protein_coding	367700	downstream	Inflammatory Bowel Disease
2	rs1177269	61287445	2.18e-16	2	61293006	61391960	ENSG00000162929	KIAA1841	protein_coding	5561	downstream	Inflammatory Bowel Disease
6	rs4947129	111930906	2.41e-16	6	111877657	111927481	ENSG00000056972	TRAF3IP2	protein_coding	3425	upstream	Inflammatory Bowel Disease
6	rs1053924	32120715	2.51e-16	6	32121218	32134011	ENSG00000221988	PPT2	protein_coding	503	downstream	Inflammatory Bowel Disease
8	rs4871611	126537570	3.19e-16	8	126442563	126450647	ENSG00000173334	TRIB1	protein_coding	86923	upstream	Inflammatory Bowel Disease
2	rs10193964	61126664	3.94e-16	2	61108656	61158745	ENSG00000162924	REL	protein_coding	18008	intergenic	Inflammatory Bowel Disease
5	rs17622517	131803537	4.05e-16	5	131746328	131811736	ENSG00000197536	C5orf56	protein_coding	8199	intergenic	Inflammatory Bowel Disease
5	rs7727038	131590257	4.1e-16	5	131593364	131609147	ENSG00000131435	PDLIM4	protein_coding	3107	downstream	Inflammatory Bowel Disease
19	rs12720356	10469975	4.13e-16	19	10461209	10491352	ENSG00000105397	TYK2	protein_coding	8766	intergenic	Inflammatory Bowel Disease
1	rs12127370	206959685	5.32e-16	1	206972215	207016324	ENSG00000142224	IL19	protein_coding	12530	downstream	Inflammatory Bowel Disease
3	rs1138536	50153356	5.57e-16	3	50126341	50156454	ENSG00000003756	RBM5	protein_coding	3098	intergenic	Inflammatory Bowel Disease
17	rs61552325	37884037	6.3e-16	17	37884749	37887040	ENSG00000141741	MIEN1	protein_coding	712	downstream	Inflammatory Bowel Disease
6	rs2301436	167437988	7.08e-16	6	167412670	167466201	ENSG00000213066	FGFR1OP	protein_coding	25318	intergenic	Inflammatory Bowel Disease
13	rs3764147	44457925	8.7e-16	13	44398045	44453827	ENSG00000151773	CCDC122	protein_coding	4098	upstream	Inflammatory Bowel Disease
6	rs3828903	31464739	9.86e-16	6	31462658	31478901	ENSG00000204516	MICB	protein_coding	2081	intergenic	Inflammatory Bowel Disease
16	rs1990623	50565970	1.06e-15	16	50582241	50670647	ENSG00000140807	NKD1	protein_coding	16271	downstream	Inflammatory Bowel Disease
2	rs2310173	102663628	1.1e-15	2	102681004	102796334	ENSG00000115594	IL1R1	protein_coding	17376	downstream	Inflammatory Bowel Disease
17	rs3859191	38128714	1.38e-15	17	38119226	38134019	ENSG00000167914	GSDMA	protein_coding	5305	intergenic	Inflammatory Bowel Disease
2	rs77059113	43672508	1.39e-15	2	43393800	43823185	ENSG00000115970	THADA	protein_coding	150677	intergenic	Inflammatory Bowel Disease
2	rs6758317	234168951	1.4e-15	2	234118697	234204320	ENSG00000085978	ATG16L1	protein_coding	35369	intergenic	Inflammatory Bowel Disease
16	rs113646461	85995436	1.55e-15	16	85932409	85956215	ENSG00000140968	IRF8	protein_coding	39221	upstream	Inflammatory Bowel Disease
17	rs17609240	38110689	2.08e-15	17	38119226	38134019	ENSG00000167914	GSDMA	protein_coding	8537	downstream	Inflammatory Bowel Disease
3	rs4688759	50008118	2.21e-15	3	49977440	50137478	ENSG00000004534	RBM6	protein_coding	30678	intergenic	Inflammatory Bowel Disease
5	rs111293474	40457629	2.46e-15	5	40679600	40693837	ENSG00000171522	PTGER4	protein_coding	221971	downstream	Inflammatory Bowel Disease
1	rs12118913	197512404	2.59e-15	1	197473878	197744826	ENSG00000213047	DENND1B	protein_coding	38526	intergenic	Inflammatory Bowel Disease
5	rs11959014	158944085	2.76e-15	5	158741791	158757895	ENSG00000113302	IL12B	protein_coding	186190	upstream	Inflammatory Bowel Disease
6	rs2395030	31431874	2.96e-15	6	31462658	31478901	ENSG00000204516	MICB	protein_coding	30784	downstream	Inflammatory Bowel Disease
5	rs156058	131478896	3.1e-15	5	131527531	131631008	ENSG00000072682	P4HA2	protein_coding	48635	downstream	Inflammatory Bowel Disease
10	rs224136	64470675	3.16e-15	10	64133951	64431771	ENSG00000138311	ZNF365	protein_coding	38904	upstream	Inflammatory Bowel Disease
2	rs780094	27741237	3.88e-15	2	27719709	27746554	ENSG00000084734	GCKR	protein_coding	5317	intergenic	Inflammatory Bowel Disease
5	rs181826	141526057	4.05e-15	5	141488070	141534005	ENSG00000131507	NDFIP1	protein_coding	7948	intergenic	Inflammatory Bowel Disease
5	rs1363907	96252803	4.87e-15	5	96211643	96255420	ENSG00000164308	ERAP2	protein_coding	2617	intergenic	Inflammatory Bowel Disease
6	rs9501161	31924327	5.33e-15	6	31926857	31937532	ENSG00000204351	SKIV2L	protein_coding	2530	downstream	Inflammatory Bowel Disease
6	rs1419632	29373249	7.5e-15	6	29364416	29365448	ENSG00000168787	OR12D2	protein_coding	7801	upstream	Inflammatory Bowel Disease
6	rs3129716	32657436	7.57e-15	6	32627244	32636160	ENSG00000179344	HLA-DQB1	protein_coding	21276	upstream	Inflammatory Bowel Disease
12	rs3761863	40758652	8.03e-15	12	40590546	40763087	ENSG00000188906	LRRK2	protein_coding	4435	intergenic	Inflammatory Bowel Disease
7	rs2395022	98750379	8.27e-15	7	98625061	98741723	ENSG00000198742	SMURF1	protein_coding	8656	upstream	Inflammatory Bowel Disease
19	rs74956615	10427721	8.98e-15	19	10426888	10444316	ENSG00000161847	RAVER1	protein_coding	833	intergenic	Inflammatory Bowel Disease
22	rs2412971	30494371	9.91e-15	22	30476163	30573064	ENSG00000176635	HORMAD2	protein_coding	18208	intergenic	Inflammatory Bowel Disease
5	rs12153431	131818657	1.01e-14	5	131817301	131826490	ENSG00000125347	IRF1	protein_coding	1356	intergenic	Inflammatory Bowel Disease
2	rs11676348	219010146	1.02e-14	2	218990012	219001976	ENSG00000180871	CXCR2	protein_coding	8170	upstream	Inflammatory Bowel Disease
6	rs17264332	138005515	1.07e-14	6	138188351	138204449	ENSG00000118503	TNFAIP3	protein_coding	182836	downstream	Inflammatory Bowel Disease
11	rs59899852	76323422	1.07e-14	11	76368568	76381791	ENSG00000137507	LRRC32	protein_coding	45146	downstream	Inflammatory Bowel Disease
5	rs111340452	40486213	1.14e-14	5	40679600	40693837	ENSG00000171522	PTGER4	protein_coding	193387	downstream	Inflammatory Bowel Disease
5	rs71593329	158620079	1.19e-14	5	158584417	158637061	ENSG00000145860	RNF145	protein_coding	16982	intergenic	Inflammatory Bowel Disease
7	rs7783301	107491324	1.26e-14	7	107531415	107572175	ENSG00000091140	DLD	protein_coding	40091	downstream	Inflammatory Bowel Disease
3	rs7623687	49448566	1.98e-14	3	49449639	49453908	ENSG00000145022	TCTA	protein_coding	1073	downstream	Inflammatory Bowel Disease
2	rs13424398	43494221	2.3e-14	2	43449541	43453748	ENSG00000152518	ZFP36L2	protein_coding	40473	upstream	Inflammatory Bowel Disease
6	rs34530632	111776335	2.37e-14	6	111620234	111804918	ENSG00000009413	REV3L	protein_coding	28583	intergenic	Inflammatory Bowel Disease
6	rs3817969	32361388	3.76e-14	6	32361740	32374905	ENSG00000204290	BTNL2	protein_coding	352	downstream	Inflammatory Bowel Disease
1	rs12134279	197781198	4.2e-14	1	197473878	197744826	ENSG00000213047	DENND1B	protein_coding	36372	upstream	Inflammatory Bowel Disease
17	rs4795403	38085722	4.73e-14	17	38077294	38083854	ENSG00000172057	ORMDL3	protein_coding	1868	upstream	Inflammatory Bowel Disease
6	rs2233967	31080828	5.1e-14	6	31079000	31080336	ENSG00000204542	C6orf15	protein_coding	492	upstream	Inflammatory Bowel Disease
18	rs2847281	12821593	6.99e-14	18	12785477	12929642	ENSG00000175354	PTPN2	protein_coding	36116	intergenic	Inflammatory Bowel Disease
6	rs1265163	31134087	8.55e-14	6	31126319	31134936	ENSG00000137310	TCF19	protein_coding	849	intergenic	Inflammatory Bowel Disease
12	rs4768231	40737183	9.06e-14	12	40590546	40763087	ENSG00000188906	LRRK2	protein_coding	25904	intergenic	Inflammatory Bowel Disease
5	rs2930047	10695526	9.78e-14	5	10679342	10761384	ENSG00000112977	DAP	protein_coding	16184	intergenic	Inflammatory Bowel Disease
6	rs2856997	32781776	1.03e-13	6	32781544	32806599	ENSG00000250264	TAP2	protein_coding	232	intergenic	Inflammatory Bowel Disease
5	rs116736594	150381454	1.08e-13	5	150400124	150408554	ENSG00000211445	GPX3	protein_coding	18670	downstream	Inflammatory Bowel Disease
10	rs12775829	35473913	1.12e-13	10	35415719	35501886	ENSG00000095794	CREM	protein_coding	27973	intergenic	Inflammatory Bowel Disease
2	rs2382817	219151218	1.13e-13	2	219138915	219157309	ENSG00000135926	TMBIM1	protein_coding	6091	intergenic	Inflammatory Bowel Disease
19	rs516246	49206172	1.15e-13	19	49199228	49209207	ENSG00000176920	FUT2	protein_coding	3035	intergenic	Inflammatory Bowel Disease
6	rs4394275	31318177	1.16e-13	6	31321649	31324965	ENSG00000234745	HLA-B	protein_coding	3472	downstream	Inflammatory Bowel Disease
9	rs10815144	5010192	1.18e-13	9	4985033	5128183	ENSG00000096968	JAK2	protein_coding	25159	intergenic	Inflammatory Bowel Disease
2	rs990171	103086770	1.24e-13	2	103089762	103150431	ENSG00000180251	SLC9A4	protein_coding	2992	downstream	Inflammatory Bowel Disease
4	rs7657746	123161619	1.83e-13	4	123073488	123283913	ENSG00000138688	KIAA1109	protein_coding	88131	intergenic	Inflammatory Bowel Disease
9	rs10114224	117613032	1.84e-13	9	117656003	117692697	ENSG00000106952	TNFSF8	protein_coding	42971	downstream	Inflammatory Bowel Disease
6	rs9263600	31071645	1.96e-13	6	31079000	31080336	ENSG00000204542	C6orf15	protein_coding	7355	downstream	Inflammatory Bowel Disease
6	rs367254	111916673	2.17e-13	6	111877657	111927481	ENSG00000056972	TRAF3IP2	protein_coding	10808	intergenic	Inflammatory Bowel Disease
6	rs4712527	20663335	3.07e-13	6	20534688	21232635	ENSG00000145996	CDKAL1	protein_coding	128647	intergenic	Inflammatory Bowel Disease
6	rs3891175	32634467	3.08e-13	6	32627244	32636160	ENSG00000179344	HLA-DQB1	protein_coding	1693	intergenic	Inflammatory Bowel Disease
11	rs559928	64150370	3.33e-13	11	64126620	64139687	ENSG00000162302	RPS6KA4	protein_coding	10683	upstream	Inflammatory Bowel Disease
10	rs2812967	35269199	3.43e-13	10	35297479	35379570	ENSG00000108094	CUL2	protein_coding	28280	downstream	Inflammatory Bowel Disease
7	rs1456896	50304461	3.48e-13	7	50343720	50472799	ENSG00000185811	IKZF1	protein_coding	39259	downstream	Inflammatory Bowel Disease
1	rs11578418	151792984	4.35e-13	1	151778547	151804348	ENSG00000143365	RORC	protein_coding	11364	intergenic	Inflammatory Bowel Disease
6	rs389883	31947460	5.38e-13	6	31949801	31970458	ENSG00000244731	C4A	protein_coding	2341	downstream	Inflammatory Bowel Disease
13	rs941823	41013977	6.19e-13	13	41111138	41111323	ENSG00000269120	AL133318.1	protein_coding	97161	downstream	Inflammatory Bowel Disease
2	rs77775761	61088295	6.67e-13	2	61108656	61158745	ENSG00000162924	REL	protein_coding	20361	downstream	Inflammatory Bowel Disease
9	rs28756341	139242225	6.82e-13	9	139253932	139258241	ENSG00000213221	DNLZ	protein_coding	11707	downstream	Inflammatory Bowel Disease
4	rs974801	106071064	7.07e-13	4	106067032	106200973	ENSG00000168769	TET2	protein_coding	4032	intergenic	Inflammatory Bowel Disease
5	rs270654	158565109	8.38e-13	5	158584417	158637061	ENSG00000145860	RNF145	protein_coding	19308	downstream	Inflammatory Bowel Disease
6	rs2230365	31525448	8.56e-13	6	31514647	31526606	ENSG00000204498	NFKBIL1	protein_coding	1158	intergenic	Inflammatory Bowel Disease
3	rs3895736	48658467	8.77e-13	3	48658192	48659288	ENSG00000183396	TMEM89	protein_coding	275	intergenic	Inflammatory Bowel Disease
13	rs3742130	99907341	9.19e-13	13	99906968	99913998	ENSG00000125245	GPR18	protein_coding	373	intergenic	Inflammatory Bowel Disease
5	rs115914233	40415881	9.51e-13	5	40679600	40693837	ENSG00000171522	PTGER4	protein_coding	263719	downstream	Inflammatory Bowel Disease
17	rs1292053	57963537	9.89e-13	17	57936851	57970304	ENSG00000108423	TUBD1	protein_coding	6767	intergenic	Inflammatory Bowel Disease
22	rs4821124	21979289	1.03e-12	22	21903736	21978323	ENSG00000185651	UBE2L3	protein_coding	966	upstream	Inflammatory Bowel Disease
6	rs6916779	32684317	1.18e-12	6	32709119	32714992	ENSG00000237541	HLA-DQA2	protein_coding	24802	downstream	Inflammatory Bowel Disease
2	rs2276599	25469913	1.26e-12	2	25455845	25565459	ENSG00000119772	DNMT3A	protein_coding	14068	intergenic	Inflammatory Bowel Disease
6	rs9296009	32114515	1.33e-12	6	32116136	32122150	ENSG00000204314	PRRT1	protein_coding	1621	downstream	Inflammatory Bowel Disease
6	rs9263872	31170608	1.35e-12	6	31165537	31171745	ENSG00000206344	HCG27	protein_coding	1137	intergenic	Inflammatory Bowel Disease
4	rs17388568	123329362	1.42e-12	4	123300121	123350957	ENSG00000164113	ADAD1	protein_coding	21595	intergenic	Inflammatory Bowel Disease
6	rs1052248	31556581	1.54e-12	6	31556672	31560762	ENSG00000204475	NCR3	protein_coding	91	downstream	Inflammatory Bowel Disease
5	rs2070722	131824486	1.97e-12	5	131817301	131826490	ENSG00000125347	IRF1	protein_coding	2004	intergenic	Inflammatory Bowel Disease
3	rs1799845	49847623	2.14e-12	3	49842640	49851379	ENSG00000182179	UBA7	protein_coding	3756	intergenic	Inflammatory Bowel Disease
7	rs2237690	107586254	2.44e-12	7	107531415	107572175	ENSG00000091140	DLD	protein_coding	14079	upstream	Inflammatory Bowel Disease
2	rs10495903	43806918	2.61e-12	2	43393800	43823185	ENSG00000115970	THADA	protein_coding	16267	intergenic	Inflammatory Bowel Disease
19	rs56248610	1109907	3.08e-12	19	1107636	1174282	ENSG00000064932	SBNO2	protein_coding	2271	intergenic	Inflammatory Bowel Disease
6	rs2395166	32388275	3.1e-12	6	32361740	32374905	ENSG00000204290	BTNL2	protein_coding	13370	upstream	Inflammatory Bowel Disease
21	rs7279626	45635616	3.21e-12	21	45642874	45660849	ENSG00000160223	ICOSLG	protein_coding	7258	downstream	Inflammatory Bowel Disease
1	rs10799592	20212747	3.54e-12	1	20209006	20239438	ENSG00000169914	OTUD3	protein_coding	3741	intergenic	Inflammatory Bowel Disease
6	rs1633105	29783382	3.79e-12	6	29794744	29798902	ENSG00000204632	HLA-G	protein_coding	11362	downstream	Inflammatory Bowel Disease
21	rs2403909	16710026	3.93e-12	21	16333556	16437321	ENSG00000180530	NRIP1	protein_coding	272705	upstream	Inflammatory Bowel Disease
1	rs2759662	197361571	4.38e-12	1	197170592	197447585	ENSG00000134376	CRB1	protein_coding	86014	intergenic	Inflammatory Bowel Disease
5	rs1505991	40597754	4.55e-12	5	40679600	40693837	ENSG00000171522	PTGER4	protein_coding	81846	downstream	Inflammatory Bowel Disease
10	rs12722515	6081230	4.57e-12	10	6052652	6104288	ENSG00000134460	IL2RA	protein_coding	23058	intergenic	Inflammatory Bowel Disease
2	rs13428812	25492467	5.21e-12	2	25455845	25565459	ENSG00000119772	DNMT3A	protein_coding	36622	intergenic	Inflammatory Bowel Disease
6	rs77005575	32579708	5.31e-12	6	32595956	32614839	ENSG00000196735	HLA-DQA1	protein_coding	16248	downstream	Inflammatory Bowel Disease
19	rs10416073	10625796	5.37e-12	19	10623623	10628607	ENSG00000180739	S1PR5	protein_coding	2173	intergenic	Inflammatory Bowel Disease
6	rs3104401	32687358	5.49e-12	6	32709119	32714992	ENSG00000237541	HLA-DQA2	protein_coding	21761	downstream	Inflammatory Bowel Disease
11	rs77251009	76315429	5.71e-12	11	76155967	76264069	ENSG00000158636	C11orf30	protein_coding	51360	upstream	Inflammatory Bowel Disease
6	rs3134603	32126002	5.94e-12	6	32116136	32122150	ENSG00000204314	PRRT1	protein_coding	3852	upstream	Inflammatory Bowel Disease
22	rs140151	30186139	7.64e-12	22	30184597	30234271	ENSG00000100325	ASCC2	protein_coding	1542	intergenic	Inflammatory Bowel Disease
2	rs13397985	231091223	7.97e-12	2	231032009	231090444	ENSG00000135899	SP110	protein_coding	779	upstream	Inflammatory Bowel Disease
5	rs154487	131562015	8.05e-12	5	131593364	131609147	ENSG00000131435	PDLIM4	protein_coding	31349	downstream	Inflammatory Bowel Disease
2	rs12713433	61307982	1.03e-11	2	61293006	61391960	ENSG00000162929	KIAA1841	protein_coding	14976	intergenic	Inflammatory Bowel Disease
9	rs11145983	139319682	1.12e-11	9	139305110	139318213	ENSG00000165688	PMPCA	protein_coding	1469	upstream	Inflammatory Bowel Disease
6	rs9276427	32711857	1.14e-11	6	32709119	32714992	ENSG00000237541	HLA-DQA2	protein_coding	2738	intergenic	Inflammatory Bowel Disease
6	rs241453	32796226	1.18e-11	6	32789610	32806557	ENSG00000204267	TAP2	protein_coding	6616	intergenic	Inflammatory Bowel Disease
1	rs61815626	206882170	1.25e-11	1	206858289	206907628	ENSG00000162889	MAPKAPK2	protein_coding	23881	intergenic	Inflammatory Bowel Disease
7	rs2108225	107453103	1.27e-11	7	107405912	107443670	ENSG00000091138	SLC26A3	protein_coding	9433	upstream	Inflammatory Bowel Disease
5	rs273909	131667353	1.4e-11	5	131630136	131679899	ENSG00000197208	SLC22A4	protein_coding	12546	intergenic	Inflammatory Bowel Disease
1	rs55693740	67770278	1.54e-11	1	67773047	67862583	ENSG00000081985	IL12RB2	protein_coding	2769	downstream	Inflammatory Bowel Disease
5	rs16870138	40596084	1.56e-11	5	40679600	40693837	ENSG00000171522	PTGER4	protein_coding	83516	downstream	Inflammatory Bowel Disease
6	rs62436419	167346133	1.72e-11	6	167342992	167370679	ENSG00000026297	RNASET2	protein_coding	3141	intergenic	Inflammatory Bowel Disease
9	rs75448287	5114742	2e-11	9	4985033	5128183	ENSG00000096968	JAK2	protein_coding	13441	intergenic	Inflammatory Bowel Disease
20	rs12480190	62401114	2e-11	20	62375019	62462597	ENSG00000130584	ZBTB46	protein_coding	26095	intergenic	Inflammatory Bowel Disease
1	rs4656958	160856964	2.05e-11	1	160846329	160854960	ENSG00000179914	ITLN1	protein_coding	2004	upstream	Inflammatory Bowel Disease
6	rs9405035	32407068	2.1e-11	6	32407619	32412823	ENSG00000204287	HLA-DRA	protein_coding	551	downstream	Inflammatory Bowel Disease
6	rs12660817	31336757	2.13e-11	6	31321649	31324965	ENSG00000234745	HLA-B	protein_coding	11792	upstream	Inflammatory Bowel Disease
6	rs9469220	32658310	2.13e-11	6	32627244	32636160	ENSG00000179344	HLA-DQB1	protein_coding	22150	upstream	Inflammatory Bowel Disease
6	rs17119	14719496	2.18e-11	6	15246527	15522252	ENSG00000008083	JARID2	protein_coding	527031	downstream	Inflammatory Bowel Disease
5	rs10520127	131539255	2.49e-11	5	131527531	131631008	ENSG00000072682	P4HA2	protein_coding	11724	intergenic	Inflammatory Bowel Disease
16	rs12928822	11403893	2.69e-11	16	11374693	11375207	ENSG00000175646	PRM1	protein_coding	28686	upstream	Inflammatory Bowel Disease
7	rs4730276	107484437	2.9e-11	7	107405912	107443670	ENSG00000091138	SLC26A3	protein_coding	40767	upstream	Inflammatory Bowel Disease
4	rs10516487	102751076	2.97e-11	4	102332443	102995969	ENSG00000153064	BANK1	protein_coding	244893	intergenic	Inflammatory Bowel Disease
20	rs432717	62230974	3.01e-11	20	62218955	62258394	ENSG00000101216	GMEB2	protein_coding	12019	intergenic	Inflammatory Bowel Disease
6	rs2395162	32387780	3.07e-11	6	32361740	32374905	ENSG00000204290	BTNL2	protein_coding	12875	upstream	Inflammatory Bowel Disease
17	rs9635726	38020141	3.19e-11	17	37921198	38020441	ENSG00000161405	IKZF3	protein_coding	300	intergenic	Inflammatory Bowel Disease
22	rs62226440	30590222	3.7e-11	22	30476163	30573064	ENSG00000176635	HORMAD2	protein_coding	17158	upstream	Inflammatory Bowel Disease
17	rs6501558	70639488	3.76e-11	17	70642088	71088851	ENSG00000133195	SLC39A11	protein_coding	2600	downstream	Inflammatory Bowel Disease
19	rs2358681	10569643	4.23e-11	19	10527449	10580305	ENSG00000065989	PDE4A	protein_coding	10662	intergenic	Inflammatory Bowel Disease
6	rs7774197	32046275	4.26e-11	6	32065953	32096030	ENSG00000213676	ATF6B	protein_coding	19678	downstream	Inflammatory Bowel Disease
6	rs9275580	32679462	4.3e-11	6	32709119	32714992	ENSG00000237541	HLA-DQA2	protein_coding	29657	downstream	Inflammatory Bowel Disease
2	rs2165738	24692809	4.58e-11	2	24714783	24993571	ENSG00000084676	NCOA1	protein_coding	21974	downstream	Inflammatory Bowel Disease
21	rs2838524	45628401	4.86e-11	21	45642874	45660849	ENSG00000160223	ICOSLG	protein_coding	14473	downstream	Inflammatory Bowel Disease
2	rs11125883	61710573	4.91e-11	2	61704984	61765761	ENSG00000082898	XPO1	protein_coding	5589	intergenic	Inflammatory Bowel Disease
6	rs3132682	30044388	4.91e-11	6	30038043	30043664	ENSG00000204618	RNF39	protein_coding	724	upstream	Inflammatory Bowel Disease
10	rs303429	30708441	4.98e-11	10	30722866	30750762	ENSG00000107968	MAP3K8	protein_coding	14425	downstream	Inflammatory Bowel Disease
4	rs34592089	102926923	4.99e-11	4	102332443	102995969	ENSG00000153064	BANK1	protein_coding	69046	intergenic	Inflammatory Bowel Disease
5	rs2897442	132049027	5.19e-11	5	132028320	132073330	ENSG00000131437	KIF3A	protein_coding	20707	intergenic	Inflammatory Bowel Disease
17	rs8064496	40474864	5.29e-11	17	40465342	40540586	ENSG00000168610	STAT3	protein_coding	9522	intergenic	Inflammatory Bowel Disease
16	rs72793807	28651732	5.37e-11	16	28648975	28670003	ENSG00000255524	NPIPB8	protein_coding	2757	intergenic	Inflammatory Bowel Disease
13	rs17084983	27528301	5.65e-11	13	27640293	27746033	ENSG00000152484	USP12	protein_coding	111992	downstream	Inflammatory Bowel Disease
1	rs4072037	155162067	5.92e-11	1	155158300	155162707	ENSG00000185499	MUC1	protein_coding	640	intergenic	Inflammatory Bowel Disease
6	rs9272105	32599999	6.53e-11	6	32595956	32614839	ENSG00000196735	HLA-DQA1	protein_coding	4043	intergenic	Inflammatory Bowel Disease
20	rs2297430	62229244	6.86e-11	20	62218955	62258394	ENSG00000101216	GMEB2	protein_coding	10289	intergenic	Inflammatory Bowel Disease
6	rs12662324	111574737	6.95e-11	6	111580551	111592370	ENSG00000173214	KIAA1919	protein_coding	5814	downstream	Inflammatory Bowel Disease
4	rs6822844	123509421	7.14e-11	4	123533783	123542224	ENSG00000138684	IL21	protein_coding	24362	downstream	Inflammatory Bowel Disease
13	rs17085007	27531267	7.52e-11	13	27640293	27746033	ENSG00000152484	USP12	protein_coding	109026	downstream	Inflammatory Bowel Disease
6	rs4947350	32767620	8.57e-11	6	32780540	32784825	ENSG00000241106	HLA-DOB	protein_coding	12920	downstream	Inflammatory Bowel Disease
12	rs28365669	40380596	8.83e-11	12	40019969	40302102	ENSG00000180116	C12orf40	protein_coding	78494	upstream	Inflammatory Bowel Disease
6	rs2844623	31232543	8.89e-11	6	31236526	31239907	ENSG00000204525	HLA-C	protein_coding	3983	downstream	Inflammatory Bowel Disease
15	rs12441344	67447895	8.95e-11	15	67435072	67439277	ENSG00000259202	RP11-342M21.2	protein_coding	8618	upstream	Inflammatory Bowel Disease
6	rs667520	138016125	9.27e-11	6	138188351	138204449	ENSG00000118503	TNFAIP3	protein_coding	172226	downstream	Inflammatory Bowel Disease
18	rs7240004	46395022	1.01e-10	18	46065417	46389588	ENSG00000134030	CTIF	protein_coding	5434	upstream	Inflammatory Bowel Disease
6	rs3823374	29944148	1.1e-10	6	29909037	29913661	ENSG00000206503	HLA-A	protein_coding	30487	upstream	Inflammatory Bowel Disease
5	rs351649	40217845	1.11e-10	5	40679600	40693837	ENSG00000171522	PTGER4	protein_coding	461755	downstream	Inflammatory Bowel Disease
16	rs11640138	11362729	1.27e-10	16	11361605	11363390	ENSG00000178279	TNP2	protein_coding	661	intergenic	Inflammatory Bowel Disease
15	rs744910	67446785	1.31e-10	15	67435072	67439277	ENSG00000259202	RP11-342M21.2	protein_coding	7508	upstream	Inflammatory Bowel Disease
20	rs11696871	62387417	1.52e-10	20	62375019	62462597	ENSG00000130584	ZBTB46	protein_coding	12398	intergenic	Inflammatory Bowel Disease
3	rs739983	50178011	1.53e-10	3	50192478	50226508	ENSG00000001617	SEMA3F	protein_coding	14467	downstream	Inflammatory Bowel Disease
1	rs61814969	207031859	1.58e-10	1	207038699	207042568	ENSG00000162891	IL20	protein_coding	6840	downstream	Inflammatory Bowel Disease
3	rs73082331	48994943	1.76e-10	3	48956254	49023815	ENSG00000177479	ARIH2	protein_coding	28872	intergenic	Inflammatory Bowel Disease
10	rs11187157	94502244	1.79e-10	10	94447945	94455403	ENSG00000152804	HHEX	protein_coding	46841	upstream	Inflammatory Bowel Disease
3	rs2189691	50174025	1.79e-10	3	50126341	50156454	ENSG00000003756	RBM5	protein_coding	17571	upstream	Inflammatory Bowel Disease
7	rs990107	107476913	1.98e-10	7	107405912	107443670	ENSG00000091138	SLC26A3	protein_coding	33243	upstream	Inflammatory Bowel Disease
9	rs62554837	5266200	1.98e-10	9	5231419	5235304	ENSG00000120211	INSL4	protein_coding	30896	upstream	Inflammatory Bowel Disease
2	rs34279970	61372507	1.99e-10	2	61372243	61391964	ENSG00000237651	C2orf74	protein_coding	264	intergenic	Inflammatory Bowel Disease
3	rs4256159	18767404	2.06e-10	3	18386879	18487080	ENSG00000182568	SATB1	protein_coding	280324	upstream	Inflammatory Bowel Disease
6	rs4122189	31167927	2.19e-10	6	31165537	31171745	ENSG00000206344	HCG27	protein_coding	2390	intergenic	Inflammatory Bowel Disease
20	rs78430218	62313878	2.25e-10	20	62328021	62330037	ENSG00000243509	TNFRSF6B	protein_coding	14143	downstream	Inflammatory Bowel Disease
8	rs4404935	126528849	2.41e-10	8	126442563	126450647	ENSG00000173334	TRIB1	protein_coding	78202	upstream	Inflammatory Bowel Disease
20	rs2777938	62306208	2.66e-10	20	62290653	62330037	ENSG00000026036	RTEL1-TNFRSF6B	protein_coding	15555	intergenic	Inflammatory Bowel Disease
5	rs56054640	40385142	3.24e-10	5	40679600	40693837	ENSG00000171522	PTGER4	protein_coding	294458	downstream	Inflammatory Bowel Disease
1	rs7519715	201037069	3.34e-10	1	201008642	201081694	ENSG00000081248	CACNA1S	protein_coding	28427	intergenic	Inflammatory Bowel Disease
6	rs12661281	31842598	3.36e-10	6	31830969	31846823	ENSG00000204385	SLC44A4	protein_coding	4225	intergenic	Inflammatory Bowel Disease
2	rs777589	61425621	3.54e-10	2	61404553	61418338	ENSG00000173209	AHSA2	protein_coding	7283	upstream	Inflammatory Bowel Disease
2	rs1990760	163124051	3.56e-10	2	163123589	163175213	ENSG00000115267	IFIH1	protein_coding	462	intergenic	Inflammatory Bowel Disease
6	rs887464	31145920	3.6e-10	6	31132119	31148508	ENSG00000204531	POU5F1	protein_coding	2588	intergenic	Inflammatory Bowel Disease
10	rs76177630	64353033	3.62e-10	10	64133951	64431771	ENSG00000138311	ZNF365	protein_coding	78738	intergenic	Inflammatory Bowel Disease
20	rs3810481	62193445	3.62e-10	20	62189439	62205592	ENSG00000130589	HELZ2	protein_coding	4006	intergenic	Inflammatory Bowel Disease
1	rs12568930	22702231	3.64e-10	1	22778344	22857650	ENSG00000184677	ZBTB40	protein_coding	76113	downstream	Inflammatory Bowel Disease
6	rs17422797	32265528	3.71e-10	6	32256303	32339684	ENSG00000204296	C6orf10	protein_coding	9225	intergenic	Inflammatory Bowel Disease
3	rs2298952	50286953	3.74e-10	3	50263724	50296787	ENSG00000114353	GNAI2	protein_coding	9834	intergenic	Inflammatory Bowel Disease
5	rs35716097	176806636	3.77e-10	5	176806236	176825849	ENSG00000131183	SLC34A1	protein_coding	400	intergenic	Inflammatory Bowel Disease
6	rs9275602	32682812	3.86e-10	6	32709119	32714992	ENSG00000237541	HLA-DQA2	protein_coding	26307	downstream	Inflammatory Bowel Disease
7	rs314313	100423365	3.92e-10	7	100424442	100464631	ENSG00000146828	SLC12A9	protein_coding	1077	downstream	Inflammatory Bowel Disease
10	rs117449060	101282475	4.16e-10	10	101292690	101296278	ENSG00000119919	NKX2-3	protein_coding	10215	downstream	Inflammatory Bowel Disease
6	rs1362104	30101656	5.01e-10	6	30103885	30116512	ENSG00000204614	TRIM40	protein_coding	2229	downstream	Inflammatory Bowel Disease
18	rs75074594	12837125	5.08e-10	18	12785477	12929642	ENSG00000175354	PTPN2	protein_coding	51648	intergenic	Inflammatory Bowel Disease
6	rs241436	32797876	5.25e-10	6	32789610	32806557	ENSG00000204267	TAP2	protein_coding	8266	intergenic	Inflammatory Bowel Disease
6	rs3819721	32804798	5.35e-10	6	32789610	32806557	ENSG00000204267	TAP2	protein_coding	1759	intergenic	Inflammatory Bowel Disease
16	rs11150623	28881001	5.39e-10	16	28857921	28885526	ENSG00000178188	SH2B1	protein_coding	4525	intergenic	Inflammatory Bowel Disease
3	rs9834639	48659009	5.9e-10	3	48658192	48659288	ENSG00000183396	TMEM89	protein_coding	279	intergenic	Inflammatory Bowel Disease
21	rs55708341	45627581	6.31e-10	21	45642874	45660849	ENSG00000160223	ICOSLG	protein_coding	15293	downstream	Inflammatory Bowel Disease
6	rs1847472	90973159	6.63e-10	6	90636248	91006627	ENSG00000112182	BACH2	protein_coding	33468	intergenic	Inflammatory Bowel Disease
1	rs12142199	1249187	6.96e-10	1	1243947	1247057	ENSG00000169972	PUSL1	protein_coding	2130	upstream	Inflammatory Bowel Disease
6	rs7757831	32345183	7.66e-10	6	32256303	32339684	ENSG00000204296	C6orf10	protein_coding	5499	upstream	Inflammatory Bowel Disease
10	rs12411782	82012967	7.79e-10	10	82009466	82013395	ENSG00000204038	AL359195.1	protein_coding	428	intergenic	Inflammatory Bowel Disease
1	rs72678511	67740608	7.91e-10	1	67632083	67725662	ENSG00000162594	IL23R	protein_coding	14946	upstream	Inflammatory Bowel Disease
5	rs254560	134443606	8.55e-10	5	134363425	134370503	ENSG00000069011	PITX1	protein_coding	73103	upstream	Inflammatory Bowel Disease
6	rs2074488	31240431	8.7e-10	6	31236526	31239907	ENSG00000204525	HLA-C	protein_coding	524	upstream	Inflammatory Bowel Disease
13	rs9525850	44402100	8.83e-10	13	44398045	44453827	ENSG00000151773	CCDC122	protein_coding	4055	intergenic	Inflammatory Bowel Disease
8	rs6651252	129567181	9.08e-10	8	128959126	128960591	ENSG00000256655	TMEM75	protein_coding	606590	upstream	Inflammatory Bowel Disease
5	rs11167764	141479065	9.31e-10	5	141488070	141534005	ENSG00000131507	NDFIP1	protein_coding	9005	downstream	Inflammatory Bowel Disease
5	rs162889	131624386	9.31e-10	5	131630136	131679899	ENSG00000197208	SLC22A4	protein_coding	5750	downstream	Inflammatory Bowel Disease
6	rs2523500	31518354	1e-09	6	31512239	31516204	ENSG00000213760	ATP6V1G2	protein_coding	2150	upstream	Inflammatory Bowel Disease
7	rs1182188	2869985	1.08e-09	7	2767746	2883958	ENSG00000146535	GNA12	protein_coding	13973	intergenic	Inflammatory Bowel Disease
17	rs2857655	32581252	1.17e-09	17	32581900	32582306	ENSG00000268024	AC005549.3	protein_coding	648	downstream	Inflammatory Bowel Disease
5	rs2546893	158755960	1.19e-09	5	158741791	158757895	ENSG00000113302	IL12B	protein_coding	1935	intergenic	Inflammatory Bowel Disease
6	rs12206022	30792364	1.24e-09	6	30844198	30867933	ENSG00000204580	DDR1	protein_coding	51834	downstream	Inflammatory Bowel Disease
15	rs35874463	67457698	1.27e-09	15	67435072	67439277	ENSG00000259202	RP11-342M21.2	protein_coding	18421	upstream	Inflammatory Bowel Disease
10	rs2227551	75669190	1.28e-09	10	75668935	75677255	ENSG00000122861	PLAU	protein_coding	255	intergenic	Inflammatory Bowel Disease
6	rs1150758	32028149	1.28e-09	6	32006042	32009447	ENSG00000231852	CYP21A2	protein_coding	18702	upstream	Inflammatory Bowel Disease
10	rs1623294	59939025	1.28e-09	10	59951278	60027694	ENSG00000151151	IPMK	protein_coding	12253	downstream	Inflammatory Bowel Disease
12	rs3184504	111884608	1.29e-09	12	111843752	111889427	ENSG00000111252	SH2B3	protein_coding	4819	intergenic	Inflammatory Bowel Disease
10	rs12413946	64431206	1.29e-09	10	64133951	64431771	ENSG00000138311	ZNF365	protein_coding	565	intergenic	Inflammatory Bowel Disease
12	rs11564148	40713901	1.33e-09	12	40590546	40763087	ENSG00000188906	LRRK2	protein_coding	49186	intergenic	Inflammatory Bowel Disease
2	rs778139	61684564	1.43e-09	2	61414598	61697904	ENSG00000115464	USP34	protein_coding	13340	intergenic	Inflammatory Bowel Disease
5	rs11739623	131864152	1.44e-09	5	131877136	131892530	ENSG00000113525	IL5	protein_coding	12984	downstream	Inflammatory Bowel Disease
6	rs3749946	31448862	1.46e-09	6	31462658	31478901	ENSG00000204516	MICB	protein_coding	13796	downstream	Inflammatory Bowel Disease
2	rs1919127	27801493	1.47e-09	2	27799389	27805588	ENSG00000221843	C2orf16	protein_coding	2104	intergenic	Inflammatory Bowel Disease
2	rs55896493	25498565	1.56e-09	2	25455845	25565459	ENSG00000119772	DNMT3A	protein_coding	42720	intergenic	Inflammatory Bowel Disease
11	rs561722	114386830	1.62e-09	11	114392437	114430617	ENSG00000095110	NXPE1	protein_coding	5607	downstream	Inflammatory Bowel Disease
3	rs35620248	49737954	1.75e-09	3	49721380	49726934	ENSG00000173531	MST1	protein_coding	11020	upstream	Inflammatory Bowel Disease
1	rs12142756	161481752	1.81e-09	1	161475220	161493803	ENSG00000143226	FCGR2A	protein_coding	6532	intergenic	Inflammatory Bowel Disease
10	rs10995235	64369749	1.87e-09	10	64133951	64431771	ENSG00000138311	ZNF365	protein_coding	62022	intergenic	Inflammatory Bowel Disease
6	rs2523651	31448154	1.91e-09	6	31462658	31478901	ENSG00000204516	MICB	protein_coding	14504	downstream	Inflammatory Bowel Disease
6	rs9402906	137925101	1.92e-09	6	137813336	137815531	ENSG00000177468	OLIG3	protein_coding	109570	upstream	Inflammatory Bowel Disease
3	rs13066140	50154223	1.99e-09	3	50126341	50156454	ENSG00000003756	RBM5	protein_coding	2231	intergenic	Inflammatory Bowel Disease
7	rs4917014	50305863	2.05e-09	7	50343720	50472799	ENSG00000185811	IKZF1	protein_coding	37857	downstream	Inflammatory Bowel Disease
6	rs7744001	32626086	2.06e-09	6	32627244	32636160	ENSG00000179344	HLA-DQB1	protein_coding	1158	downstream	Inflammatory Bowel Disease
9	rs28641468	139239585	2.23e-09	9	139253932	139258241	ENSG00000213221	DNLZ	protein_coding	14347	downstream	Inflammatory Bowel Disease
5	rs3798129	132063560	2.24e-09	5	132028320	132073330	ENSG00000131437	KIF3A	protein_coding	9770	intergenic	Inflammatory Bowel Disease
9	rs74363333	4965319	2.3e-09	9	4985033	5128183	ENSG00000096968	JAK2	protein_coding	19714	downstream	Inflammatory Bowel Disease
12	rs12423950	40787742	2.42e-09	12	40787197	40964632	ENSG00000205592	MUC19	protein_coding	545	intergenic	Inflammatory Bowel Disease
16	rs12934920	28566933	2.48e-09	16	28565236	28603111	ENSG00000176476	CCDC101	protein_coding	1697	intergenic	Inflammatory Bowel Disease
3	rs2071208	50159679	2.51e-09	3	50126341	50156454	ENSG00000003756	RBM5	protein_coding	3225	upstream	Inflammatory Bowel Disease
1	rs7555082	198598663	2.54e-09	1	198607801	198726545	ENSG00000081237	PTPRC	protein_coding	9138	downstream	Inflammatory Bowel Disease
17	rs1296279	57965731	2.62e-09	17	57936851	57970304	ENSG00000108423	TUBD1	protein_coding	4573	intergenic	Inflammatory Bowel Disease
13	rs17521782	42898193	2.63e-09	13	42846289	42897396	ENSG00000023516	AKAP11	protein_coding	797	upstream	Inflammatory Bowel Disease
6	rs13218306	31240932	2.69e-09	6	31236526	31239907	ENSG00000204525	HLA-C	protein_coding	1025	upstream	Inflammatory Bowel Disease
11	rs1535	61597972	2.78e-09	11	61567099	61596790	ENSG00000149485	FADS1	protein_coding	1182	upstream	Inflammatory Bowel Disease
2	rs34479540	65687795	3e-09	2	65537985	65659771	ENSG00000198369	SPRED2	protein_coding	28024	upstream	Inflammatory Bowel Disease
3	rs73078357	48695834	3.07e-09	3	48673902	48700348	ENSG00000008300	CELSR3	protein_coding	4514	intergenic	Inflammatory Bowel Disease
3	rs13073817	18706858	3.2e-09	3	18386879	18487080	ENSG00000182568	SATB1	protein_coding	219778	upstream	Inflammatory Bowel Disease
2	rs72817861	102659769	3.39e-09	2	102608306	102645006	ENSG00000115590	IL1R2	protein_coding	14763	upstream	Inflammatory Bowel Disease
6	rs1264372	30769726	3.41e-09	6	30710976	30712331	ENSG00000137331	IER3	protein_coding	57395	upstream	Inflammatory Bowel Disease
1	rs12129787	161492587	3.5e-09	1	161475220	161493803	ENSG00000143226	FCGR2A	protein_coding	1216	intergenic	Inflammatory Bowel Disease
6	rs1419643	29391936	3.76e-09	6	29393281	29424848	ENSG00000204694	OR11A1	protein_coding	1345	downstream	Inflammatory Bowel Disease
6	rs9480642	106574892	3.79e-09	6	106534195	106557814	ENSG00000057657	PRDM1	protein_coding	17078	upstream	Inflammatory Bowel Disease
1	rs2769267	151333167	4.1e-09	1	151336778	151345209	ENSG00000143416	SELENBP1	protein_coding	3611	downstream	Inflammatory Bowel Disease
6	rs2071277	32171683	4.16e-09	6	32158543	32163300	ENSG00000213654	GPSM3	protein_coding	8383	upstream	Inflammatory Bowel Disease
6	rs9276189	32699325	4.25e-09	6	32709119	32714992	ENSG00000237541	HLA-DQA2	protein_coding	9794	downstream	Inflammatory Bowel Disease
6	rs2523964	29939294	4.88e-09	6	29909037	29913661	ENSG00000206503	HLA-A	protein_coding	25633	upstream	Inflammatory Bowel Disease
5	rs62358228	40295128	5.05e-09	5	40679600	40693837	ENSG00000171522	PTGER4	protein_coding	384472	downstream	Inflammatory Bowel Disease
6	rs2072633	31919578	5.16e-09	6	31895475	31919825	ENSG00000244255	CFB	protein_coding	247	intergenic	Inflammatory Bowel Disease
19	rs7256672	10579474	5.41e-09	19	10527449	10580305	ENSG00000065989	PDE4A	protein_coding	831	intergenic	Inflammatory Bowel Disease
1	rs115800677	161368998	5.45e-09	1	161334521	161337664	ENSG00000188931	C1orf192	protein_coding	31334	upstream	Inflammatory Bowel Disease
12	rs10878386	40725928	5.51e-09	12	40590546	40763087	ENSG00000188906	LRRK2	protein_coding	37159	intergenic	Inflammatory Bowel Disease
20	rs9074	44688665	5.53e-09	20	44650356	44688784	ENSG00000124140	SLC12A5	protein_coding	119	intergenic	Inflammatory Bowel Disease
2	rs7594191	61840018	5.87e-09	2	61704984	61765761	ENSG00000082898	XPO1	protein_coding	74257	upstream	Inflammatory Bowel Disease
6	rs1265048	31081409	6.16e-09	6	31079000	31080336	ENSG00000204542	C6orf15	protein_coding	1073	upstream	Inflammatory Bowel Disease
22	rs62228374	39698078	6.21e-09	22	39708887	39716394	ENSG00000100316	RPL3	protein_coding	10809	downstream	Inflammatory Bowel Disease
6	rs9358372	20812588	6.48e-09	6	20534688	21232635	ENSG00000145996	CDKAL1	protein_coding	277900	intergenic	Inflammatory Bowel Disease
10	rs78476315	101301033	6.69e-09	10	101292690	101296278	ENSG00000119919	NKX2-3	protein_coding	4755	upstream	Inflammatory Bowel Disease
6	rs62408223	90949196	6.78e-09	6	90636248	91006627	ENSG00000112182	BACH2	protein_coding	57431	intergenic	Inflammatory Bowel Disease
6	rs9356551	167400345	7.24e-09	6	167412670	167466201	ENSG00000213066	FGFR1OP	protein_coding	12325	downstream	Inflammatory Bowel Disease
3	rs2526397	50187790	7.29e-09	3	50192478	50226508	ENSG00000001617	SEMA3F	protein_coding	4688	downstream	Inflammatory Bowel Disease
1	rs66474205	20200125	7.52e-09	1	20209006	20239438	ENSG00000169914	OTUD3	protein_coding	8881	downstream	Inflammatory Bowel Disease
9	rs76922682	5041197	7.53e-09	9	5077163	5084580	ENSG00000268155	AL161450.1	protein_coding	35966	downstream	Inflammatory Bowel Disease
5	rs2228058	40681254	8.25e-09	5	40679600	40693837	ENSG00000171522	PTGER4	protein_coding	1654	intergenic	Inflammatory Bowel Disease
10	rs1444418	64560470	8.32e-09	10	64564516	64568238	ENSG00000181915	ADO	protein_coding	4046	downstream	Inflammatory Bowel Disease
6	rs3104402	32681676	8.34e-09	6	32709119	32714992	ENSG00000237541	HLA-DQA2	protein_coding	27443	downstream	Inflammatory Bowel Disease
6	rs75706306	167436875	8.36e-09	6	167412670	167466201	ENSG00000213066	FGFR1OP	protein_coding	24205	intergenic	Inflammatory Bowel Disease
6	rs3095350	30817866	8.75e-09	6	30844198	30867933	ENSG00000204580	DDR1	protein_coding	26332	downstream	Inflammatory Bowel Disease
7	rs7805803	50225391	9.1e-09	7	50135632	50199426	ENSG00000164500	C7orf72	protein_coding	25965	upstream	Inflammatory Bowel Disease
6	rs1265109	31119589	9.18e-09	6	31110216	31126015	ENSG00000204536	CCHCR1	protein_coding	6426	intergenic	Inflammatory Bowel Disease
10	rs10490965	64456179	9.28e-09	10	64133951	64431771	ENSG00000138311	ZNF365	protein_coding	24408	upstream	Inflammatory Bowel Disease
21	rs4819388	45647421	9.39e-09	21	45642874	45660849	ENSG00000160223	ICOSLG	protein_coding	4547	intergenic	Inflammatory Bowel Disease
1	rs12406489	67752848	9.48e-09	1	67773047	67862583	ENSG00000081985	IL12RB2	protein_coding	20199	downstream	Inflammatory Bowel Disease
13	rs17587460	27525790	9.62e-09	13	27640293	27746033	ENSG00000152484	USP12	protein_coding	114503	downstream	Inflammatory Bowel Disease
10	rs117436764	64522738	9.76e-09	10	64564516	64568238	ENSG00000181915	ADO	protein_coding	41778	downstream	Inflammatory Bowel Disease
1	rs34856868	92554283	9.8e-09	1	92545862	92613393	ENSG00000189195	BTBD8	protein_coding	8421	intergenic	Inflammatory Bowel Disease
1	rs17129794	67794918	9.83e-09	1	67773047	67862583	ENSG00000081985	IL12RB2	protein_coding	21871	intergenic	Inflammatory Bowel Disease
12	rs11564235	40829121	1.04e-08	12	40787197	40964632	ENSG00000205592	MUC19	protein_coding	41924	intergenic	Inflammatory Bowel Disease
18	rs1788103	67538824	1.04e-08	18	67068291	67516323	ENSG00000206052	DOK6	protein_coding	22501	upstream	Inflammatory Bowel Disease
1	rs4908705	7926401	1.05e-08	1	7903143	7913572	ENSG00000049247	UTS2	protein_coding	12829	upstream	Inflammatory Bowel Disease
6	rs453779	32975381	1.08e-08	6	32971955	32977389	ENSG00000204252	HLA-DOA	protein_coding	2008	intergenic	Inflammatory Bowel Disease
6	rs2516491	31485101	1.11e-08	6	31462658	31478901	ENSG00000204516	MICB	protein_coding	6200	upstream	Inflammatory Bowel Disease
6	rs62434177	138087506	1.14e-08	6	138188351	138204449	ENSG00000118503	TNFAIP3	protein_coding	100845	downstream	Inflammatory Bowel Disease
2	rs6545838	61204599	1.18e-08	2	61167357	61245394	ENSG00000162927	PUS10	protein_coding	37242	intergenic	Inflammatory Bowel Disease
4	rs4692386	26132361	1.21e-08	4	26165077	26436541	ENSG00000168214	RBPJ	protein_coding	32716	downstream	Inflammatory Bowel Disease
6	rs3873444	32682724	1.21e-08	6	32709119	32714992	ENSG00000237541	HLA-DQA2	protein_coding	26395	downstream	Inflammatory Bowel Disease
9	rs6478105	117517185	1.24e-08	9	117546915	117568406	ENSG00000181634	TNFSF15	protein_coding	29730	downstream	Inflammatory Bowel Disease
6	rs151719	32903900	1.26e-08	6	32905141	32920899	ENSG00000248993	XXbac-BPG181M17.5	protein_coding	1241	downstream	Inflammatory Bowel Disease
19	rs4807543	1106107	1.26e-08	19	1103936	1106787	ENSG00000167468	GPX4	protein_coding	680	intergenic	Inflammatory Bowel Disease
2	rs933957	231177904	1.27e-08	2	231191899	231268447	ENSG00000185404	SP140L	protein_coding	13995	downstream	Inflammatory Bowel Disease
2	rs74261681	61869373	1.27e-08	2	61704984	61765761	ENSG00000082898	XPO1	protein_coding	103612	upstream	Inflammatory Bowel Disease
11	rs11230556	60765984	1.29e-08	11	60739115	60787849	ENSG00000013725	CD6	protein_coding	21865	intergenic	Inflammatory Bowel Disease
6	rs7773997	384970	1.32e-08	6	391739	411447	ENSG00000137265	IRF4	protein_coding	6769	downstream	Inflammatory Bowel Disease
6	rs3130527	31198987	1.37e-08	6	31165537	31171745	ENSG00000206344	HCG27	protein_coding	27242	upstream	Inflammatory Bowel Disease
20	rs2143606	42838550	1.38e-08	20	42825136	42839431	ENSG00000132823	OSER1	protein_coding	881	intergenic	Inflammatory Bowel Disease
2	rs13432541	234152509	1.41e-08	2	234118697	234204320	ENSG00000085978	ATG16L1	protein_coding	33812	intergenic	Inflammatory Bowel Disease
1	rs11264305	155033572	1.47e-08	1	155023042	155035252	ENSG00000143537	ADAM15	protein_coding	1680	intergenic	Inflammatory Bowel Disease
11	rs907611	1874072	1.59e-08	11	1874200	1913497	ENSG00000130592	LSP1	protein_coding	128	downstream	Inflammatory Bowel Disease
10	rs10786050	94367230	1.6e-08	10	94353043	94415150	ENSG00000138160	KIF11	protein_coding	14187	intergenic	Inflammatory Bowel Disease
1	rs76921395	20181345	1.7e-08	1	20209006	20239438	ENSG00000169914	OTUD3	protein_coding	27661	downstream	Inflammatory Bowel Disease
19	rs4802307	46849806	1.72e-08	19	46850251	46896238	ENSG00000011485	PPP5C	protein_coding	445	downstream	Inflammatory Bowel Disease
18	rs2847297	12797694	1.91e-08	18	12785477	12929642	ENSG00000175354	PTPN2	protein_coding	12217	intergenic	Inflammatory Bowel Disease
9	rs4242709	139337522	1.94e-08	9	139334549	139372141	ENSG00000148396	SEC16A	protein_coding	2973	intergenic	Inflammatory Bowel Disease
19	rs35018800	10464843	1.96e-08	19	10461209	10491352	ENSG00000105397	TYK2	protein_coding	3634	intergenic	Inflammatory Bowel Disease
7	rs76733282	50363192	1.97e-08	7	50343720	50472799	ENSG00000185811	IKZF1	protein_coding	19472	intergenic	Inflammatory Bowel Disease
19	rs10853952	1163934	2.04e-08	19	1107636	1174282	ENSG00000064932	SBNO2	protein_coding	10348	intergenic	Inflammatory Bowel Disease
6	rs10807077	31001467	2.07e-08	6	30978251	31003179	ENSG00000261272	MUC22	protein_coding	1712	intergenic	Inflammatory Bowel Disease
17	rs210837	32735169	2.26e-08	17	32687347	32690250	ENSG00000108702	CCL1	protein_coding	44919	upstream	Inflammatory Bowel Disease
5	rs6869688	158883027	2.28e-08	5	158741791	158757895	ENSG00000113302	IL12B	protein_coding	125132	upstream	Inflammatory Bowel Disease
1	rs11587213	161184875	2.33e-08	1	161185024	161190489	ENSG00000158869	FCER1G	protein_coding	149	downstream	Inflammatory Bowel Disease
5	rs6861681	173362458	2.4e-08	5	173315283	173388979	ENSG00000113742	CPEB4	protein_coding	26521	intergenic	Inflammatory Bowel Disease
1	rs6025	169519049	2.51e-08	1	169483404	169555826	ENSG00000198734	F5	protein_coding	35645	intergenic	Inflammatory Bowel Disease
6	rs1883230	106545118	2.58e-08	6	106534195	106557814	ENSG00000057657	PRDM1	protein_coding	10923	intergenic	Inflammatory Bowel Disease
3	rs9859473	48837182	2.64e-08	3	48782030	48885279	ENSG00000114302	PRKAR2A	protein_coding	48097	intergenic	Inflammatory Bowel Disease
17	rs2945412	25843643	2.77e-08	17	25783670	25953461	ENSG00000141068	KSR1	protein_coding	59973	intergenic	Inflammatory Bowel Disease
20	rs2150910	62272658	2.78e-08	20	62271061	62284780	ENSG00000197457	STMN3	protein_coding	1597	intergenic	Inflammatory Bowel Disease
2	rs35667974	163124637	2.79e-08	2	163123589	163175213	ENSG00000115267	IFIH1	protein_coding	1048	intergenic	Inflammatory Bowel Disease
5	rs2961703	141596996	2.85e-08	5	141488070	141534005	ENSG00000131507	NDFIP1	protein_coding	62991	upstream	Inflammatory Bowel Disease
1	rs11589479	155033308	2.92e-08	1	155023042	155035252	ENSG00000143537	ADAM15	protein_coding	1944	intergenic	Inflammatory Bowel Disease
6	rs71535403	31436789	3.02e-08	6	31462658	31478901	ENSG00000204516	MICB	protein_coding	25869	downstream	Inflammatory Bowel Disease
6	rs3116803	29667872	3.24e-08	6	29640169	29648887	ENSG00000204644	ZFP57	protein_coding	18985	upstream	Inflammatory Bowel Disease
21	rs743476	45610369	3.27e-08	21	45587818	45593580	ENSG00000267913	AP001055.1	protein_coding	16789	upstream	Inflammatory Bowel Disease
1	rs3753959	200863772	3.3e-08	1	200860176	200884863	ENSG00000163362	C1orf106	protein_coding	3596	intergenic	Inflammatory Bowel Disease
5	rs12777	131671662	3.38e-08	5	131630136	131679899	ENSG00000197208	SLC22A4	protein_coding	8237	intergenic	Inflammatory Bowel Disease
6	rs2857211	32740442	3.46e-08	6	32723875	32731311	ENSG00000232629	HLA-DQB2	protein_coding	9131	upstream	Inflammatory Bowel Disease
6	rs482759	32195017	3.49e-08	6	32162620	32191844	ENSG00000204301	NOTCH4	protein_coding	3173	upstream	Inflammatory Bowel Disease
2	rs12712159	103169982	3.5e-08	2	103089762	103150431	ENSG00000180251	SLC9A4	protein_coding	19551	upstream	Inflammatory Bowel Disease
16	rs12599586	51031876	3.57e-08	16	51169886	51185278	ENSG00000103449	SALL1	protein_coding	138010	downstream	Inflammatory Bowel Disease
17	rs8080122	40427147	3.61e-08	17	40351186	40428725	ENSG00000173757	STAT5B	protein_coding	1578	intergenic	Inflammatory Bowel Disease
1	rs225110	8123684	3.84e-08	1	8064464	8086368	ENSG00000116285	ERRFI1	protein_coding	37316	upstream	Inflammatory Bowel Disease
6	rs204996	32149883	3.87e-08	6	32148745	32152101	ENSG00000204305	AGER	protein_coding	1138	intergenic	Inflammatory Bowel Disease
6	rs34867897	128217951	4.03e-08	6	128029217	128239776	ENSG00000172673	THEMIS	protein_coding	21825	intergenic	Inflammatory Bowel Disease
6	rs406113	28483482	4.06e-08	6	28493702	28502729	ENSG00000224586	GPX5	protein_coding	10220	downstream	Inflammatory Bowel Disease
3	rs113010081	46457412	4.21e-08	3	46448654	46454488	ENSG00000121797	CCRL2	protein_coding	2924	upstream	Inflammatory Bowel Disease
16	rs4781011	10975311	4.21e-08	16	10971055	11026079	ENSG00000179583	CIITA	protein_coding	4256	intergenic	Inflammatory Bowel Disease
9	rs78403475	139235606	4.27e-08	9	139221932	139254057	ENSG00000160360	GPSM1	protein_coding	13674	intergenic	Inflammatory Bowel Disease
10	rs76458677	35548225	4.58e-08	10	35535953	35860852	ENSG00000108100	CCNY	protein_coding	12272	intergenic	Inflammatory Bowel Disease
1	rs6693292	68023168	4.74e-08	1	67873493	67896098	ENSG00000142864	SERBP1	protein_coding	127070	upstream	Inflammatory Bowel Disease
19	rs16980051	46345886	4.88e-08	19	46318668	46366548	ENSG00000125755	SYMPK	protein_coding	20662	intergenic	Inflammatory Bowel Disease
5	rs79831708	40581400	4.88e-08	5	40679600	40693837	ENSG00000171522	PTGER4	protein_coding	98200	downstream	Inflammatory Bowel Disease
9	rs4977574	22098574	1.41e-277	9	21802635	22032985	ENSG00000264545	RP11-145E5.5	protein_coding	65589	upstream	Coronary Artery Disease
6	rs10455872	161010118	2.18e-186	6	160952515	161087407	ENSG00000198670	LPA	protein_coding	57603	intergenic	Coronary Artery Disease
9	rs3217992	22003223	2.07e-141	9	22002902	22009362	ENSG00000147883	CDKN2B	protein_coding	321	intergenic	Coronary Artery Disease
6	rs9349379	12903957	4.02e-114	6	12717893	13288645	ENSG00000112137	PHACTR1	protein_coding	186064	intergenic	Coronary Artery Disease
9	rs564398	22029547	2.02e-113	9	21802635	22032985	ENSG00000264545	RP11-145E5.5	protein_coding	3438	intergenic	Coronary Artery Disease
6	rs3798220	160961137	1.06e-79	6	160952515	161087407	ENSG00000198670	LPA	protein_coding	8622	intergenic	Coronary Artery Disease
6	rs10080815	160687412	3.88e-76	6	160592093	160698670	ENSG00000112499	SLC22A2	protein_coding	11258	intergenic	Coronary Artery Disease
9	rs3731239	21974218	1.39e-59	9	21967751	21995300	ENSG00000147889	CDKN2A	protein_coding	6467	intergenic	Coronary Artery Disease
1	rs12740374	109817590	1.36e-57	1	109792641	109818372	ENSG00000143126	CELSR2	protein_coding	782	intergenic	Coronary Artery Disease
6	rs9369640	12901441	5.46e-56	6	12717893	13288645	ENSG00000112137	PHACTR1	protein_coding	183548	intergenic	Coronary Artery Disease
19	rs7412	45412079	1.04e-54	19	45409011	45412650	ENSG00000130203	APOE	protein_coding	571	intergenic	Coronary Artery Disease
2	rs35212307	203765756	4.57e-49	2	203776937	203851786	ENSG00000138380	CARF	protein_coding	11181	downstream	Coronary Artery Disease
6	rs2292334	160858188	1.47e-44	6	160769300	160876014	ENSG00000146477	SLC22A3	protein_coding	17826	intergenic	Coronary Artery Disease
19	rs55791371	11188153	4.5e-44	19	11200038	11244492	ENSG00000130164	LDLR	protein_coding	11885	downstream	Coronary Artery Disease
9	rs62556547	22019156	2.2e-43	9	22002902	22009362	ENSG00000147883	CDKN2B	protein_coding	9794	upstream	Coronary Artery Disease
6	rs9381462	12873775	5.62e-43	6	12717893	13288645	ENSG00000112137	PHACTR1	protein_coding	155882	intergenic	Coronary Artery Disease
6	rs2282143	160557643	7.35e-42	6	160542821	160579750	ENSG00000175003	SLC22A1	protein_coding	14822	intergenic	Coronary Artery Disease
6	rs12215208	12850294	1.93e-41	6	12717893	13288645	ENSG00000112137	PHACTR1	protein_coding	132401	intergenic	Coronary Artery Disease
6	rs16891156	160608804	9.61e-41	6	160592093	160698670	ENSG00000112499	SLC22A2	protein_coding	16711	intergenic	Coronary Artery Disease
1	rs17114046	56966350	1.89e-38	1	56960419	57110974	ENSG00000162407	PPAP2B	protein_coding	5931	intergenic	Coronary Artery Disease
6	rs932925	160719741	3.54e-38	6	160592093	160698670	ENSG00000112499	SLC22A2	protein_coding	21071	upstream	Coronary Artery Disease
19	rs429358	45411941	3.73e-38	19	45409011	45412650	ENSG00000130203	APOE	protein_coding	709	intergenic	Coronary Artery Disease
19	rs12721051	45422160	3.59e-36	19	45417504	45422606	ENSG00000130208	APOC1	protein_coding	446	intergenic	Coronary Artery Disease
21	rs9982601	35599128	6.6e-36	21	35445524	35515334	ENSG00000243927	MRPS6	protein_coding	83794	upstream	Coronary Artery Disease
1	rs17465637	222823529	8.59e-36	1	222791428	222841354	ENSG00000154305	MIA3	protein_coding	17825	intergenic	Coronary Artery Disease
19	rs7256200	45415935	5.79e-35	19	45417504	45422606	ENSG00000130208	APOC1	protein_coding	1569	downstream	Coronary Artery Disease
15	rs2277547	79082431	7.18e-35	15	79102829	79190475	ENSG00000185787	MORF4L1	protein_coding	20398	downstream	Coronary Artery Disease
6	rs74625856	161313619	8.21e-35	6	161412759	161538417	ENSG00000085511	MAP3K4	protein_coding	99140	downstream	Coronary Artery Disease
2	rs72938315	204121063	3.61e-34	2	204103663	204163009	ENSG00000119004	CYP20A1	protein_coding	17400	intergenic	Coronary Artery Disease
15	rs4380028	79111093	3.53e-33	15	79051545	79103773	ENSG00000136378	ADAMTS7	protein_coding	7320	upstream	Coronary Artery Disease
19	rs111789331	45427125	8.53e-32	19	45417504	45422606	ENSG00000130208	APOC1	protein_coding	4519	upstream	Coronary Artery Disease
15	rs7497304	91429176	8.61e-31	15	91426925	91439006	ENSG00000182511	FES	protein_coding	2251	intergenic	Coronary Artery Disease
15	rs1994016	79080234	1.08e-30	15	79102829	79190475	ENSG00000185787	MORF4L1	protein_coding	22595	downstream	Coronary Artery Disease
2	rs1078004	85769711	1.5e-30	2	85771846	85788670	ENSG00000115486	GGCX	protein_coding	2135	downstream	Coronary Artery Disease
15	rs2677738	91441673	2.73e-29	15	91426925	91439006	ENSG00000182511	FES	protein_coding	2667	upstream	Coronary Artery Disease
1	rs11591147	55505647	1.32e-28	1	55505221	55530525	ENSG00000169174	PCSK9	protein_coding	426	intergenic	Coronary Artery Disease
12	rs10774625	111910219	1.47e-28	12	111890018	112037480	ENSG00000204842	ATXN2	protein_coding	20201	intergenic	Coronary Artery Disease
6	rs12524865	134196674	2.32e-28	6	134210276	134216691	ENSG00000118526	TCF21	protein_coding	13602	downstream	Coronary Artery Disease
10	rs1412444	91002927	3.3e-28	10	90973326	91174314	ENSG00000107798	LIPA	protein_coding	29601	intergenic	Coronary Artery Disease
4	rs6842241	148400819	5.13e-28	4	148402069	148466106	ENSG00000151617	EDNRA	protein_coding	1250	downstream	Coronary Artery Disease
13	rs9515203	111049623	6.48e-28	13	110801318	110959496	ENSG00000187498	COL4A1	protein_coding	90127	upstream	Coronary Artery Disease
19	rs34342646	45388130	2.33e-27	19	45349432	45392485	ENSG00000130202	PVRL2	protein_coding	4355	intergenic	Coronary Artery Disease
19	rs190712692	45425178	2.72e-27	19	45417504	45422606	ENSG00000130208	APOC1	protein_coding	2572	upstream	Coronary Artery Disease
6	rs12202891	12768218	3.64e-26	6	12717893	13288645	ENSG00000112137	PHACTR1	protein_coding	50325	intergenic	Coronary Artery Disease
19	rs12972970	45387596	7.2e-26	19	45349432	45392485	ENSG00000130202	PVRL2	protein_coding	4889	intergenic	Coronary Artery Disease
6	rs6935921	161108536	1.33e-25	6	161123270	161174347	ENSG00000122194	PLG	protein_coding	14734	downstream	Coronary Artery Disease
6	rs412522	160727102	4.46e-25	6	160592093	160698670	ENSG00000112499	SLC22A2	protein_coding	28432	upstream	Coronary Artery Disease
6	rs6926458	161019866	4.72e-25	6	160952515	161087407	ENSG00000198670	LPA	protein_coding	67351	intergenic	Coronary Artery Disease
10	rs494207	44741256	9.94e-25	10	44793038	44881941	ENSG00000107562	CXCL12	protein_coding	51782	downstream	Coronary Artery Disease
14	rs36033161	100123487	1.34e-24	14	100111447	100146906	ENSG00000182218	HHIPL1	protein_coding	12040	intergenic	Coronary Artery Disease
7	rs57301765	19052733	2.2e-23	7	19060614	19157295	ENSG00000122691	TWIST1	protein_coding	7881	downstream	Coronary Artery Disease
4	rs3796587	156638073	6.04e-23	4	156587863	156653501	ENSG00000164116	GUCY1A3	protein_coding	15428	intergenic	Coronary Artery Disease
1	rs11577931	109820884	2.04e-22	1	109822178	109825808	ENSG00000134222	PSRC1	protein_coding	1294	downstream	Coronary Artery Disease
15	rs17293632	67442596	3.26e-22	15	67435072	67439277	ENSG00000259202	RP11-342M21.2	protein_coding	3319	upstream	Coronary Artery Disease
6	rs55754459	161551176	6.17e-22	6	161551011	161695093	ENSG00000026652	AGPAT4	protein_coding	165	intergenic	Coronary Artery Disease
12	rs10846744	125312425	1.34e-21	12	125261402	125367214	ENSG00000073060	SCARB1	protein_coding	51023	intergenic	Coronary Artery Disease
8	rs2001945	126477978	1.58e-21	8	126442563	126450647	ENSG00000173334	TRIB1	protein_coding	27331	upstream	Coronary Artery Disease
6	rs4709408	160625231	1.75e-21	6	160592093	160698670	ENSG00000112499	SLC22A2	protein_coding	33138	intergenic	Coronary Artery Disease
6	rs3918291	160828142	2.57e-21	6	160769300	160876014	ENSG00000146477	SLC22A3	protein_coding	47872	intergenic	Coronary Artery Disease
19	rs116843064	8429323	3.56e-21	19	8428173	8439257	ENSG00000167772	ANGPTL4	protein_coding	1150	intergenic	Coronary Artery Disease
7	rs11556924	129663496	3.78e-21	7	129658126	129691291	ENSG00000091732	ZC3HC1	protein_coding	5370	intergenic	Coronary Artery Disease
1	rs6683071	222923351	4.71e-21	1	222910549	222924147	ENSG00000197520	FAM177B	protein_coding	796	intergenic	Coronary Artery Disease
12	rs17696736	112486818	1.36e-20	12	112464500	112546826	ENSG00000111300	NAA25	protein_coding	22318	intergenic	Coronary Artery Disease
6	rs35056688	12955104	1.65e-20	6	12717893	13288645	ENSG00000112137	PHACTR1	protein_coding	237211	intergenic	Coronary Artery Disease
19	rs11670056	18589943	1.76e-20	19	18553473	18632937	ENSG00000105656	ELL	protein_coding	36470	intergenic	Coronary Artery Disease
12	rs2244608	121416988	2.35e-20	12	121416346	121440315	ENSG00000135100	HNF1A	protein_coding	642	intergenic	Coronary Artery Disease
6	rs9457998	161109053	2.55e-20	6	161123270	161174347	ENSG00000122194	PLG	protein_coding	14217	downstream	Coronary Artery Disease
10	rs7923335	44501501	3.4e-20	10	44793038	44881941	ENSG00000107562	CXCL12	protein_coding	291537	downstream	Coronary Artery Disease
19	rs11668477	11195030	6.37e-20	19	11200038	11244492	ENSG00000130164	LDLR	protein_coding	5008	downstream	Coronary Artery Disease
16	rs1549306	75415341	6.38e-20	16	75446582	75498604	ENSG00000261717	RP11-77K12.1	protein_coding	31241	downstream	Coronary Artery Disease
2	rs4245791	44074431	1.01e-19	2	44066103	44105605	ENSG00000143921	ABCG8	protein_coding	8328	intergenic	Coronary Artery Disease
2	rs78488377	203693277	1.18e-19	2	203640690	203736708	ENSG00000163596	ICA1L	protein_coding	43431	intergenic	Coronary Artery Disease
19	rs73045269	41825191	1.29e-19	19	41816094	41830788	ENSG00000142039	CCDC97	protein_coding	5597	intergenic	Coronary Artery Disease
6	rs9463136	12803416	1.43e-19	6	12717893	13288645	ENSG00000112137	PHACTR1	protein_coding	85523	intergenic	Coronary Artery Disease
21	rs9982672	35657043	1.44e-19	21	35736323	35743688	ENSG00000159197	KCNE2	protein_coding	79280	downstream	Coronary Artery Disease
6	rs66867947	12874672	2.47e-19	6	12717893	13288645	ENSG00000112137	PHACTR1	protein_coding	156779	intergenic	Coronary Artery Disease
8	rs2954033	126493746	3.28e-19	8	126442563	126450647	ENSG00000173334	TRIB1	protein_coding	43099	upstream	Coronary Artery Disease
10	rs2047009	44539913	3.48e-19	10	44793038	44881941	ENSG00000107562	CXCL12	protein_coding	253125	downstream	Coronary Artery Disease
2	rs515135	21286057	3.58e-19	2	21224301	21266945	ENSG00000084674	APOB	protein_coding	19112	upstream	Coronary Artery Disease
19	rs8109627	41822986	4.66e-19	19	41816094	41830788	ENSG00000142039	CCDC97	protein_coding	6892	intergenic	Coronary Artery Disease
9	rs3731249	21970916	5.58e-19	9	21967751	21995300	ENSG00000147889	CDKN2A	protein_coding	3165	intergenic	Coronary Artery Disease
15	rs7174727	79151286	7.52e-19	15	79102829	79190475	ENSG00000185787	MORF4L1	protein_coding	39189	intergenic	Coronary Artery Disease
9	rs651007	136153875	1.28e-18	9	136197552	136203235	ENSG00000148296	SURF6	protein_coding	43677	downstream	Coronary Artery Disease
15	rs8023822	78945040	1.65e-18	15	78916461	79020096	ENSG00000117971	CHRNB4	protein_coding	28579	intergenic	Coronary Artery Disease
6	rs624249	160679400	1.87e-18	6	160592093	160698670	ENSG00000112499	SLC22A2	protein_coding	19270	intergenic	Coronary Artery Disease
12	rs4766897	112179471	1.88e-18	12	112191694	112229222	ENSG00000257767	RP11-162P23.2	protein_coding	12223	downstream	Coronary Artery Disease
9	rs10965153	21834210	2.01e-18	9	21802635	22032985	ENSG00000264545	RP11-145E5.5	protein_coding	31575	intergenic	Coronary Artery Disease
19	rs61679753	45400747	2.04e-18	19	45393826	45406946	ENSG00000130204	TOMM40	protein_coding	6199	intergenic	Coronary Artery Disease
19	rs1160983	45397229	2.08e-18	19	45393826	45406946	ENSG00000130204	TOMM40	protein_coding	3403	intergenic	Coronary Artery Disease
12	rs2681472	90008959	2.46e-18	12	89981828	90103077	ENSG00000070961	ATP2B1	protein_coding	27131	intergenic	Coronary Artery Disease
6	rs7770628	161018174	4.24e-18	6	160952515	161087407	ENSG00000198670	LPA	protein_coding	65659	intergenic	Coronary Artery Disease
6	rs10945656	160635886	5.28e-18	6	160592093	160698670	ENSG00000112499	SLC22A2	protein_coding	43793	intergenic	Coronary Artery Disease
2	rs3731828	85806266	5.59e-18	2	85788685	85809154	ENSG00000118640	VAMP8	protein_coding	2888	intergenic	Coronary Artery Disease
15	rs4702	91426560	6.22e-18	15	91411822	91426688	ENSG00000140564	FURIN	protein_coding	128	intergenic	Coronary Artery Disease
12	rs11066301	112871372	7.07e-18	12	112842994	112856642	ENSG00000089009	RPL6	protein_coding	14730	upstream	Coronary Artery Disease
17	rs216196	2202943	1.04e-17	17	2206677	2228554	ENSG00000167720	SRR	protein_coding	3734	downstream	Coronary Artery Disease
2	rs1250239	216294957	1.06e-17	2	216225163	216300895	ENSG00000115414	FN1	protein_coding	5938	intergenic	Coronary Artery Disease
1	rs6698843	109806834	1.09e-17	1	109792641	109818372	ENSG00000143126	CELSR2	protein_coding	11538	intergenic	Coronary Artery Disease
17	rs903160	2091765	1.37e-17	17	2206677	2228554	ENSG00000167720	SRR	protein_coding	114912	downstream	Coronary Artery Disease
6	rs6919346	160960359	1.62e-17	6	160952515	161087407	ENSG00000198670	LPA	protein_coding	7844	intergenic	Coronary Artery Disease
13	rs12873154	110920852	1.91e-17	13	110958159	111165374	ENSG00000134871	COL4A2	protein_coding	37307	downstream	Coronary Artery Disease
10	rs3739998	30316072	2.04e-17	10	30301729	30404423	ENSG00000165757	KIAA1462	protein_coding	14343	intergenic	Coronary Artery Disease
3	rs9818870	138122122	2.59e-17	3	138066539	138124375	ENSG00000158186	MRAS	protein_coding	2253	intergenic	Coronary Artery Disease
21	rs79158929	35682958	2.66e-17	21	35736323	35743688	ENSG00000159197	KCNE2	protein_coding	53365	downstream	Coronary Artery Disease
11	rs964184	116648917	4.41e-17	11	116648436	116658766	ENSG00000109917	ZNF259	protein_coding	481	intergenic	Coronary Artery Disease
6	rs372665	160744151	5.98e-17	6	160769300	160876014	ENSG00000146477	SLC22A3	protein_coding	25149	downstream	Coronary Artery Disease
1	rs3002141	222787302	1.06e-16	1	222791428	222841354	ENSG00000154305	MIA3	protein_coding	4126	downstream	Coronary Artery Disease
14	rs2895811	100133942	1.3e-16	14	100111447	100146906	ENSG00000182218	HHIPL1	protein_coding	12964	intergenic	Coronary Artery Disease
2	rs11686036	204241639	1.8e-16	2	204259068	204400133	ENSG00000173166	RAPH1	protein_coding	17429	downstream	Coronary Artery Disease
8	rs2083637	19865175	2.28e-16	8	19759228	19824769	ENSG00000175445	LPL	protein_coding	40406	upstream	Coronary Artery Disease
7	rs117564322	150684021	2.97e-16	7	150688083	150711676	ENSG00000164867	NOS3	protein_coding	4062	downstream	Coronary Artery Disease
6	rs3127599	160907134	3.26e-16	6	160769300	160876014	ENSG00000146477	SLC22A3	protein_coding	31120	upstream	Coronary Artery Disease
19	rs7254892	45389596	5.03e-16	19	45349432	45392485	ENSG00000130202	PVRL2	protein_coding	2889	intergenic	Coronary Artery Disease
16	rs9934007	75390532	5.24e-16	16	75446582	75498604	ENSG00000261717	RP11-77K12.1	protein_coding	56050	downstream	Coronary Artery Disease
19	rs405509	45408836	6.22e-16	19	45409011	45412650	ENSG00000130203	APOE	protein_coding	175	downstream	Coronary Artery Disease
6	rs783147	161137990	6.98e-16	6	161123270	161174347	ENSG00000122194	PLG	protein_coding	14720	intergenic	Coronary Artery Disease
15	rs8024939	79049237	7.13e-16	15	79051545	79103773	ENSG00000136378	ADAMTS7	protein_coding	2308	downstream	Coronary Artery Disease
13	rs4773144	110960712	9.56e-16	13	110801318	110959496	ENSG00000187498	COL4A1	protein_coding	1216	upstream	Coronary Artery Disease
15	rs7167085	91406188	1.01e-15	15	91411822	91426688	ENSG00000140564	FURIN	protein_coding	5634	downstream	Coronary Artery Disease
17	rs12940887	47402807	1.49e-15	17	47366568	47439835	ENSG00000198740	ZNF652	protein_coding	36239	intergenic	Coronary Artery Disease
6	rs4252125	161152240	1.95e-15	6	161123270	161174347	ENSG00000122194	PLG	protein_coding	22107	intergenic	Coronary Artery Disease
4	rs7667633	148283140	2.74e-15	4	148402069	148466106	ENSG00000151617	EDNRA	protein_coding	118929	downstream	Coronary Artery Disease
1	rs7549250	154404336	3.24e-15	1	154377669	154441926	ENSG00000160712	IL6R	protein_coding	26667	intergenic	Coronary Artery Disease
19	rs144311893	45423944	3.4e-15	19	45417504	45422606	ENSG00000130208	APOC1	protein_coding	1338	upstream	Coronary Artery Disease
11	rs1316710	103669344	4.06e-15	11	103777914	104035107	ENSG00000170962	PDGFD	protein_coding	108570	downstream	Coronary Artery Disease
11	rs17318997	103683448	6.5e-15	11	103777914	104035107	ENSG00000170962	PDGFD	protein_coding	94466	downstream	Coronary Artery Disease
10	rs12413409	104719096	7.61e-15	10	104678050	104849978	ENSG00000148842	CNNM2	protein_coding	41046	intergenic	Coronary Artery Disease
19	rs35976034	17832748	7.65e-15	19	17830051	17845325	ENSG00000130479	MAP1S	protein_coding	2697	intergenic	Coronary Artery Disease
6	rs1740428	161081331	9.02e-15	6	160952515	161087407	ENSG00000198670	LPA	protein_coding	6076	intergenic	Coronary Artery Disease
13	rs9521632	110832918	1.2e-14	13	110801318	110959496	ENSG00000187498	COL4A1	protein_coding	31600	intergenic	Coronary Artery Disease
9	rs72652478	22102043	1.27e-14	9	21802635	22032985	ENSG00000264545	RP11-145E5.5	protein_coding	69058	upstream	Coronary Artery Disease
11	rs606452	75276178	1.53e-14	11	75273101	75283828	ENSG00000149257	SERPINH1	protein_coding	3077	intergenic	Coronary Artery Disease
2	rs6733550	85828014	1.55e-14	2	85829979	85876403	ENSG00000168883	USP39	protein_coding	1965	downstream	Coronary Artery Disease
2	rs72926788	203820923	1.61e-14	2	203776937	203851786	ENSG00000138380	CARF	protein_coding	30863	intergenic	Coronary Artery Disease
19	rs2241715	41856886	1.9e-14	19	41856816	41889988	ENSG00000142046	TMEM91	protein_coding	70	intergenic	Coronary Artery Disease
10	rs268274	44632262	1.96e-14	10	44793038	44881941	ENSG00000107562	CXCL12	protein_coding	160776	downstream	Coronary Artery Disease
1	rs61772626	57015668	2.11e-14	1	56960419	57110974	ENSG00000162407	PPAP2B	protein_coding	55249	intergenic	Coronary Artery Disease
6	rs62389460	13098302	2.22e-14	6	13266774	13328815	ENSG00000145979	TBC1D7	protein_coding	168472	downstream	Coronary Artery Disease
21	rs7276739	35588864	2.3e-14	21	35445524	35515334	ENSG00000243927	MRPS6	protein_coding	73530	upstream	Coronary Artery Disease
1	rs11206510	55496039	2.47e-14	1	55505221	55530525	ENSG00000169174	PCSK9	protein_coding	9182	downstream	Coronary Artery Disease
19	rs73013159	11122710	2.49e-14	19	11071598	11176071	ENSG00000127616	SMARCA4	protein_coding	51112	intergenic	Coronary Artery Disease
11	rs1917443	103552234	2.72e-14	11	102980160	103350591	ENSG00000187240	DYNC2H1	protein_coding	201643	upstream	Coronary Artery Disease
8	rs264	19813180	2.76e-14	8	19759228	19824769	ENSG00000175445	LPL	protein_coding	11589	intergenic	Coronary Artery Disease
9	rs1467311	110536932	2.78e-14	9	110539471	110540419	ENSG00000214645	AL162389.1	protein_coding	2539	downstream	Coronary Artery Disease
19	rs72658867	11231203	2.8e-14	19	11242196	11266484	ENSG00000161888	SPC24	protein_coding	10993	downstream	Coronary Artery Disease
2	rs957293	145833187	2.87e-14	2	145141648	145282147	ENSG00000169554	ZEB2	protein_coding	551040	upstream	Coronary Artery Disease
5	rs17328863	9543031	2.93e-14	5	9035138	9546187	ENSG00000112902	SEMA5A	protein_coding	3156	intergenic	Coronary Artery Disease
19	rs12985339	41801756	2.97e-14	19	41807492	41859816	ENSG00000105329	TGFB1	protein_coding	5736	downstream	Coronary Artery Disease
12	rs11107928	95575951	3.15e-14	12	95470525	95611258	ENSG00000180263	FGD6	protein_coding	35307	intergenic	Coronary Artery Disease
1	rs7513411	56931353	3.27e-14	1	56960419	57110974	ENSG00000162407	PPAP2B	protein_coding	29066	downstream	Coronary Artery Disease
1	rs4264001	222946338	3.97e-14	1	222910549	222924147	ENSG00000197520	FAM177B	protein_coding	22191	upstream	Coronary Artery Disease
2	rs41360247	44073656	4.4e-14	2	44066103	44105605	ENSG00000143921	ABCG8	protein_coding	7553	intergenic	Coronary Artery Disease
15	rs7166501	79133739	4.72e-14	15	79051545	79103773	ENSG00000136378	ADAMTS7	protein_coding	29966	upstream	Coronary Artery Disease
19	rs1122608	11163601	5.14e-14	19	11071598	11176071	ENSG00000127616	SMARCA4	protein_coding	12470	intergenic	Coronary Artery Disease
3	rs645040	135926622	5.64e-14	3	135867764	135916083	ENSG00000174579	MSL2	protein_coding	10539	upstream	Coronary Artery Disease
6	rs223295	57115751	7.65e-14	6	57053607	57087078	ENSG00000112210	RAB23	protein_coding	28673	upstream	Coronary Artery Disease
4	rs11723436	120901336	8.61e-14	4	120976763	120988229	ENSG00000164109	MAD2L1	protein_coding	75427	downstream	Coronary Artery Disease
6	rs3861973	160628905	8.96e-14	6	160592093	160698670	ENSG00000112499	SLC22A2	protein_coding	36812	intergenic	Coronary Artery Disease
3	rs61789562	135926784	9.04e-14	3	135867764	135916083	ENSG00000174579	MSL2	protein_coding	10701	upstream	Coronary Artery Disease
11	rs10895502	103539856	9.99e-14	11	102980160	103350591	ENSG00000187240	DYNC2H1	protein_coding	189265	upstream	Coronary Artery Disease
4	rs16998073	81184341	1.1e-13	4	81187753	81257834	ENSG00000138675	FGF5	protein_coding	3412	downstream	Coronary Artery Disease
13	rs7334306	110962520	1.15e-13	13	110801318	110959496	ENSG00000187498	COL4A1	protein_coding	3024	upstream	Coronary Artery Disease
13	rs12875271	110792743	1.42e-13	13	110801318	110959496	ENSG00000187498	COL4A1	protein_coding	8575	downstream	Coronary Artery Disease
6	rs79570361	161170855	1.49e-13	6	161123270	161174347	ENSG00000122194	PLG	protein_coding	3492	intergenic	Coronary Artery Disease
4	rs2880099	156432368	1.5e-13	4	156263810	156298122	ENSG00000164114	MAP9	protein_coding	134246	upstream	Coronary Artery Disease
6	rs17628203	161682569	1.63e-13	6	161551011	161695093	ENSG00000026652	AGPAT4	protein_coding	12524	intergenic	Coronary Artery Disease
6	rs117446263	160847571	1.8e-13	6	160769300	160876014	ENSG00000146477	SLC22A3	protein_coding	28443	intergenic	Coronary Artery Disease
11	rs93138	9759713	2.38e-13	11	9685624	9774538	ENSG00000133789	SWAP70	protein_coding	14825	intergenic	Coronary Artery Disease
5	rs3936510	55860866	2.6e-13	5	55807394	55902059	ENSG00000225940	AC022431.2	protein_coding	41193	intergenic	Coronary Artery Disease
1	rs3008633	222844840	2.75e-13	1	222841355	222886552	ENSG00000186063	AIDA	protein_coding	3485	intergenic	Coronary Artery Disease
12	rs2238151	112211833	3.02e-13	12	112204691	112247782	ENSG00000111275	ALDH2	protein_coding	7142	intergenic	Coronary Artery Disease
3	rs71630059	136581611	3.03e-13	3	136581050	136668665	ENSG00000158092	NCK1	protein_coding	561	intergenic	Coronary Artery Disease
10	rs11191846	105649813	3.07e-13	10	105642300	105677963	ENSG00000107960	OBFC1	protein_coding	7513	intergenic	Coronary Artery Disease
3	rs357499	153946463	3.1e-13	3	153838792	153975616	ENSG00000114790	ARHGEF26	protein_coding	29153	intergenic	Coronary Artery Disease
6	rs73596816	161017363	3.56e-13	6	160952515	161087407	ENSG00000198670	LPA	protein_coding	64848	intergenic	Coronary Artery Disease
19	rs111551996	18733355	4.25e-13	19	18718240	18731849	ENSG00000105696	TMEM59L	protein_coding	1506	upstream	Coronary Artery Disease
6	rs4252198	161173728	4.36e-13	6	161123270	161174347	ENSG00000122194	PLG	protein_coding	619	intergenic	Coronary Artery Disease
21	rs2834419	35603883	4.8e-13	21	35445524	35515334	ENSG00000243927	MRPS6	protein_coding	88549	upstream	Coronary Artery Disease
6	rs6905288	43758873	5.02e-13	6	43737921	43754224	ENSG00000112715	VEGFA	protein_coding	4649	upstream	Coronary Artery Disease
1	rs4846382	222721288	5.23e-13	1	222695602	222721445	ENSG00000143512	HHIPL2	protein_coding	157	intergenic	Coronary Artery Disease
15	rs4932208	89569503	6.37e-13	15	89630690	89745591	ENSG00000140526	ABHD2	protein_coding	61187	downstream	Coronary Artery Disease
6	rs1247563	161205949	6.48e-13	6	161123270	161174347	ENSG00000122194	PLG	protein_coding	31602	upstream	Coronary Artery Disease
2	rs3731695	203820275	7.34e-13	2	203776937	203851786	ENSG00000138380	CARF	protein_coding	31511	intergenic	Coronary Artery Disease
13	rs1555641	28968468	8.92e-13	13	28874489	29069265	ENSG00000102755	FLT1	protein_coding	93979	intergenic	Coronary Artery Disease
16	rs28595463	75281235	1.78e-12	16	75262928	75301951	ENSG00000050820	BCAR1	protein_coding	18307	intergenic	Coronary Artery Disease
6	rs17375327	13119403	1.88e-12	6	13266774	13328815	ENSG00000145979	TBC1D7	protein_coding	147371	downstream	Coronary Artery Disease
1	rs1024065	222761601	1.94e-12	1	222731244	222763275	ENSG00000143498	TAF1A	protein_coding	1674	intergenic	Coronary Artery Disease
2	rs2972146	227100698	1.94e-12	2	227596033	227664475	ENSG00000169047	IRS1	protein_coding	495335	downstream	Coronary Artery Disease
4	rs55851967	120920963	2.05e-12	4	120976763	120988229	ENSG00000164109	MAD2L1	protein_coding	55800	downstream	Coronary Artery Disease
6	rs2627234	134364428	2.26e-12	6	134309835	134373774	ENSG00000146411	SLC2A12	protein_coding	9346	intergenic	Coronary Artery Disease
12	rs1029388	111926901	2.32e-12	12	111890018	112037480	ENSG00000204842	ATXN2	protein_coding	36883	intergenic	Coronary Artery Disease
1	rs4129267	154426264	2.55e-12	1	154377669	154441926	ENSG00000160712	IL6R	protein_coding	15662	intergenic	Coronary Artery Disease
1	rs655246	109832283	2.84e-12	1	109834987	109849663	ENSG00000221986	MYBPHL	protein_coding	2704	downstream	Coronary Artery Disease
4	rs3796585	156639174	2.93e-12	4	156587863	156653501	ENSG00000164116	GUCY1A3	protein_coding	14327	intergenic	Coronary Artery Disease
6	rs1884480	161672443	3.04e-12	6	161551011	161695093	ENSG00000026652	AGPAT4	protein_coding	22650	intergenic	Coronary Artery Disease
13	rs3751395	28958955	3.18e-12	13	28874489	29069265	ENSG00000102755	FLT1	protein_coding	84466	intergenic	Coronary Artery Disease
6	rs1123180	161394115	3.28e-12	6	161412759	161538417	ENSG00000085511	MAP3K4	protein_coding	18644	downstream	Coronary Artery Disease
10	rs12259037	30300079	3.82e-12	10	30301729	30404423	ENSG00000165757	KIAA1462	protein_coding	1650	downstream	Coronary Artery Disease
19	rs112422902	45369203	4.21e-12	19	45349432	45392485	ENSG00000130202	PVRL2	protein_coding	19771	intergenic	Coronary Artery Disease
14	rs175016	75459633	4.35e-12	14	75469614	75476292	ENSG00000119718	EIF2B2	protein_coding	9981	downstream	Coronary Artery Disease
1	rs61776719	38461319	5.74e-12	1	38462442	38471278	ENSG00000183386	FHL3	protein_coding	1123	downstream	Coronary Artery Disease
17	rs11080107	27938424	5.84e-12	17	27941774	27949925	ENSG00000167549	CORO6	protein_coding	3350	downstream	Coronary Artery Disease
19	rs62117160	45232161	6.01e-12	19	45202421	45213986	ENSG00000213892	CEACAM16	protein_coding	18175	upstream	Coronary Artery Disease
17	rs1962412	46970259	6.2e-12	17	46970127	46973233	ENSG00000159199	ATP5G1	protein_coding	132	intergenic	Coronary Artery Disease
5	rs3776307	142494165	6.7e-12	5	142149949	142608576	ENSG00000145819	ARHGAP26	protein_coding	114411	intergenic	Coronary Artery Disease
12	rs1265565	111715197	6.85e-12	12	111471828	111788358	ENSG00000111249	CUX2	protein_coding	73161	intergenic	Coronary Artery Disease
17	rs11868441	59239221	7.03e-12	17	58754814	59470199	ENSG00000141376	BCAS3	protein_coding	230978	intergenic	Coronary Artery Disease
4	rs1996374	148413483	8.26e-12	4	148402069	148466106	ENSG00000151617	EDNRA	protein_coding	11414	intergenic	Coronary Artery Disease
1	rs878471	150547747	9.5e-12	1	150547032	150552066	ENSG00000143384	MCL1	protein_coding	715	intergenic	Coronary Artery Disease
22	rs6006426	30669883	9.9e-12	22	30658818	30662829	ENSG00000099985	OSM	protein_coding	7054	upstream	Coronary Artery Disease
19	rs6511721	11206575	1.04e-11	19	11200038	11244492	ENSG00000130164	LDLR	protein_coding	6537	intergenic	Coronary Artery Disease
1	rs3761936	114449662	1.11e-11	1	114437370	114447823	ENSG00000134262	AP4B1	protein_coding	1839	upstream	Coronary Artery Disease
11	rs7118412	103525754	1.18e-11	11	102980160	103350591	ENSG00000187240	DYNC2H1	protein_coding	175163	upstream	Coronary Artery Disease
17	rs9916472	47109998	1.24e-11	17	47074774	47133012	ENSG00000159217	IGF2BP1	protein_coding	23014	intergenic	Coronary Artery Disease
20	rs7270354	44607661	1.33e-11	20	44577292	44600833	ENSG00000198026	ZNF335	protein_coding	6828	upstream	Coronary Artery Disease
6	rs55856036	39148170	1.41e-11	6	39156749	39197226	ENSG00000164626	KCNK5	protein_coding	8579	downstream	Coronary Artery Disease
4	rs1466515	156514879	1.44e-11	4	156587863	156653501	ENSG00000164116	GUCY1A3	protein_coding	72984	downstream	Coronary Artery Disease
12	rs10858894	89914261	1.46e-11	12	89913185	89920039	ENSG00000257594	GALNT4	protein_coding	1076	intergenic	Coronary Artery Disease
8	rs10096633	19830921	1.5e-11	8	19759228	19824769	ENSG00000175445	LPL	protein_coding	6152	upstream	Coronary Artery Disease
8	rs73225862	22050584	1.58e-11	8	22022249	22069839	ENSG00000168487	BMP1	protein_coding	19255	intergenic	Coronary Artery Disease
19	rs7259350	45432278	1.6e-11	19	45417504	45422606	ENSG00000130208	APOC1	protein_coding	9672	upstream	Coronary Artery Disease
12	rs7954697	125335253	1.7e-11	12	125261402	125367214	ENSG00000073060	SCARB1	protein_coding	31961	intergenic	Coronary Artery Disease
7	rs11984041	19031935	1.78e-11	7	18126572	19042039	ENSG00000048052	HDAC9	protein_coding	10104	intergenic	Coronary Artery Disease
11	rs7118294	32380521	1.8e-11	11	32409321	32457176	ENSG00000184937	WT1	protein_coding	28800	downstream	Coronary Artery Disease
1	rs929132	169297307	1.89e-11	1	169101769	169337205	ENSG00000143156	NME7	protein_coding	39898	intergenic	Coronary Artery Disease
19	rs12721109	45447221	1.98e-11	19	45445495	45452822	ENSG00000224916	APOC4-APOC2	protein_coding	1726	intergenic	Coronary Artery Disease
2	rs4148218	44099582	2.01e-11	2	44066103	44105605	ENSG00000143921	ABCG8	protein_coding	6023	intergenic	Coronary Artery Disease
2	rs77506341	203379805	2.08e-11	2	203241659	203432474	ENSG00000204217	BMPR2	protein_coding	52669	intergenic	Coronary Artery Disease
19	rs7259004	45432557	2.16e-11	19	45417504	45422606	ENSG00000130208	APOC1	protein_coding	9951	upstream	Coronary Artery Disease
17	rs4987082	47481374	2.22e-11	17	47481414	47492246	ENSG00000167085	PHB	protein_coding	40	downstream	Coronary Artery Disease
9	rs4977754	22062012	2.25e-11	9	21802635	22032985	ENSG00000264545	RP11-145E5.5	protein_coding	29027	upstream	Coronary Artery Disease
19	rs8101254	11053375	2.63e-11	19	11039409	11044211	ENSG00000142444	C19orf52	protein_coding	9164	upstream	Coronary Artery Disease
7	rs2215614	35277093	2.96e-11	7	35242042	35293758	ENSG00000164532	TBX20	protein_coding	16665	intergenic	Coronary Artery Disease
6	rs72836800	1617327	3.11e-11	6	1610681	1614127	ENSG00000054598	FOXC1	protein_coding	3200	upstream	Coronary Artery Disease
6	rs111969884	12904138	3.17e-11	6	12717893	13288645	ENSG00000112137	PHACTR1	protein_coding	186245	intergenic	Coronary Artery Disease
16	rs9939224	57002732	3.21e-11	16	56995762	57017757	ENSG00000087237	CETP	protein_coding	6970	intergenic	Coronary Artery Disease
17	rs6504218	62408299	3.22e-11	17	62461569	62464760	ENSG00000271605	MILR1	protein_coding	53270	downstream	Coronary Artery Disease
2	rs10803494	144205842	3.29e-11	2	143848931	144525921	ENSG00000075884	ARHGAP15	protein_coding	320079	intergenic	Coronary Artery Disease
3	rs355775	154036129	3.54e-11	3	153990335	154042286	ENSG00000174953	DHX36	protein_coding	6157	intergenic	Coronary Artery Disease
3	rs9845762	136356464	3.55e-11	3	136055077	136471220	ENSG00000118007	STAG1	protein_coding	114756	intergenic	Coronary Artery Disease
1	rs2843151	2245633	3.6e-11	1	2160134	2241558	ENSG00000157933	SKI	protein_coding	4075	upstream	Coronary Artery Disease
6	rs68168937	160451398	3.6e-11	6	160390131	160534539	ENSG00000197081	IGF2R	protein_coding	61267	intergenic	Coronary Artery Disease
6	rs146534110	160578069	3.6e-11	6	160542821	160579750	ENSG00000175003	SLC22A1	protein_coding	1681	intergenic	Coronary Artery Disease
2	rs2571445	218683154	3.9e-11	2	218664512	218867718	ENSG00000079308	TNS1	protein_coding	18642	intergenic	Coronary Artery Disease
4	rs56155140	57824451	3.97e-11	4	57829536	57844989	ENSG00000084092	NOA1	protein_coding	5085	downstream	Coronary Artery Disease
17	rs7222591	47507019	4e-11	17	47481414	47492246	ENSG00000167085	PHB	protein_coding	14773	upstream	Coronary Artery Disease
1	rs904324	222790465	4.03e-11	1	222791428	222841354	ENSG00000154305	MIA3	protein_coding	963	downstream	Coronary Artery Disease
8	rs268	19813529	4.1e-11	8	19759228	19824769	ENSG00000175445	LPL	protein_coding	11240	intergenic	Coronary Artery Disease
6	rs17589858	160699116	4.2e-11	6	160592093	160698670	ENSG00000112499	SLC22A2	protein_coding	446	upstream	Coronary Artery Disease
15	rs74608880	79107453	4.23e-11	15	79051545	79103773	ENSG00000136378	ADAMTS7	protein_coding	3680	upstream	Coronary Artery Disease
11	rs11601507	5701074	4.4e-11	11	5710919	5758319	ENSG00000132274	TRIM22	protein_coding	9845	downstream	Coronary Artery Disease
1	rs7412746	150860471	4.72e-11	1	150782181	150849244	ENSG00000143437	ARNT	protein_coding	11227	upstream	Coronary Artery Disease
6	rs1208285	134158800	4.81e-11	6	134210276	134216691	ENSG00000118526	TCF21	protein_coding	51476	downstream	Coronary Artery Disease
1	rs471705	55521242	4.87e-11	1	55505221	55530525	ENSG00000169174	PCSK9	protein_coding	9283	intergenic	Coronary Artery Disease
1	rs67359051	56860513	5.27e-11	1	56960419	57110974	ENSG00000162407	PPAP2B	protein_coding	99906	downstream	Coronary Artery Disease
1	rs11205303	149906413	5.38e-11	1	149900543	149908791	ENSG00000014914	MTMR11	protein_coding	2378	intergenic	Coronary Artery Disease
17	rs7209400	47450057	5.52e-11	17	47448102	47554350	ENSG00000262039	RP11-81K2.1	protein_coding	1955	intergenic	Coronary Artery Disease
12	rs4378452	111504033	5.61e-11	12	111471828	111788358	ENSG00000111249	CUX2	protein_coding	32205	intergenic	Coronary Artery Disease
19	rs167479	11526765	5.63e-11	19	11495017	11530018	ENSG00000205517	RGL3	protein_coding	3253	intergenic	Coronary Artery Disease
6	rs3798164	160575202	5.73e-11	6	160542821	160579750	ENSG00000175003	SLC22A1	protein_coding	4548	intergenic	Coronary Artery Disease
10	rs11257613	12284392	5.85e-11	10	12237964	12292588	ENSG00000151465	CDC123	protein_coding	8196	intergenic	Coronary Artery Disease
9	rs1011970	22062134	5.87e-11	9	21802635	22032985	ENSG00000264545	RP11-145E5.5	protein_coding	29149	upstream	Coronary Artery Disease
11	rs12801636	65391317	5.89e-11	11	65383244	65404910	ENSG00000197136	PCNXL3	protein_coding	8073	intergenic	Coronary Artery Disease
3	rs34759087	49162284	6.23e-11	3	49158547	49170551	ENSG00000172037	LAMB2	protein_coding	3737	intergenic	Coronary Artery Disease
19	rs2341097	46268902	6.7e-11	19	46268043	46272484	ENSG00000177045	SIX5	protein_coding	859	intergenic	Coronary Artery Disease
1	rs2493292	3328659	6.71e-11	1	2985732	3355185	ENSG00000142611	PRDM16	protein_coding	26526	intergenic	Coronary Artery Disease
17	rs8064787	58977757	6.8e-11	17	58754814	59470199	ENSG00000141376	BCAS3	protein_coding	222943	intergenic	Coronary Artery Disease
16	rs60675007	83018052	7.02e-11	16	82660408	83830204	ENSG00000140945	CDH13	protein_coding	357644	intergenic	Coronary Artery Disease
11	rs1177562	118949331	7.6e-11	11	118938403	118952688	ENSG00000160695	VPS11	protein_coding	3357	intergenic	Coronary Artery Disease
10	rs4387287	105677897	7.77e-11	10	105642300	105677963	ENSG00000107960	OBFC1	protein_coding	66	intergenic	Coronary Artery Disease
12	rs4762746	20230357	7.86e-11	12	20522179	20837315	ENSG00000172572	PDE3A	protein_coding	291822	downstream	Coronary Artery Disease
12	rs7974772	112332283	7.98e-11	12	112279782	112334343	ENSG00000089022	MAPKAPK5	protein_coding	2060	intergenic	Coronary Artery Disease
3	rs7623687	49448566	8.21e-11	3	49449639	49453908	ENSG00000145022	TCTA	protein_coding	1073	downstream	Coronary Artery Disease
10	rs11203042	90989109	8.31e-11	10	90973326	91174314	ENSG00000107798	LIPA	protein_coding	15783	intergenic	Coronary Artery Disease
17	rs2760734	2027644	8.32e-11	17	1963133	2207065	ENSG00000070366	SMG6	protein_coding	64511	intergenic	Coronary Artery Disease
17	rs2233359	47286962	8.42e-11	17	47287589	47300587	ENSG00000108798	ABI3	protein_coding	627	downstream	Coronary Artery Disease
9	rs17833407	21748320	9.42e-11	9	21802542	21931646	ENSG00000099810	MTAP	protein_coding	54222	downstream	Coronary Artery Disease
17	rs1867625	62387211	1.04e-10	17	62224587	62340661	ENSG00000136478	TEX2	protein_coding	46550	upstream	Coronary Artery Disease
3	rs34169052	136468000	1.07e-10	3	136055077	136471220	ENSG00000118007	STAG1	protein_coding	3220	intergenic	Coronary Artery Disease
16	rs3764261	56993324	1.08e-10	16	56995762	57017757	ENSG00000087237	CETP	protein_coding	2438	downstream	Coronary Artery Disease
2	rs1127974	85824039	1.09e-10	2	85822848	85824736	ENSG00000168894	RNF181	protein_coding	697	intergenic	Coronary Artery Disease
15	rs744910	67446785	1.13e-10	15	67435072	67439277	ENSG00000259202	RP11-342M21.2	protein_coding	7508	upstream	Coronary Artery Disease
17	rs17711010	47485962	1.16e-10	17	47481414	47492246	ENSG00000167085	PHB	protein_coding	4548	intergenic	Coronary Artery Disease
1	rs2476601	114377568	1.18e-10	1	114356433	114414381	ENSG00000134242	PTPN22	protein_coding	21135	intergenic	Coronary Artery Disease
6	rs12207703	13067462	1.26e-10	6	13266774	13328815	ENSG00000145979	TBC1D7	protein_coding	199312	downstream	Coronary Artery Disease
6	rs9361871	82602113	1.28e-10	6	82201156	82462491	ENSG00000112773	FAM46A	protein_coding	139622	upstream	Coronary Artery Disease
9	rs7025486	124422403	1.5e-10	9	124329336	124547809	ENSG00000136848	DAB2IP	protein_coding	93067	intergenic	Coronary Artery Disease
21	rs117504872	35655777	1.53e-10	21	35736323	35743688	ENSG00000159197	KCNE2	protein_coding	80546	downstream	Coronary Artery Disease
3	rs73079003	49832788	1.7e-10	3	49828165	49837268	ENSG00000187492	CDHR4	protein_coding	4480	intergenic	Coronary Artery Disease
2	rs283468	233658309	1.72e-10	2	233631174	233641278	ENSG00000115474	KCNJ13	protein_coding	17031	upstream	Coronary Artery Disease
6	rs3800461	34616322	1.87e-10	6	34555065	34664636	ENSG00000196821	C6orf106	protein_coding	48314	intergenic	Coronary Artery Disease
11	rs17095428	100638644	1.94e-10	11	100558384	100862668	ENSG00000165895	ARHGAP42	protein_coding	80260	intergenic	Coronary Artery Disease
12	rs7970490	111756438	1.97e-10	12	111471828	111788358	ENSG00000111249	CUX2	protein_coding	31920	intergenic	Coronary Artery Disease
14	rs112635299	94838142	1.98e-10	14	94843084	94857030	ENSG00000197249	SERPINA1	protein_coding	4942	downstream	Coronary Artery Disease
6	rs540713	160766321	2e-10	6	160769300	160876014	ENSG00000146477	SLC22A3	protein_coding	2979	downstream	Coronary Artery Disease
10	rs11238956	44749854	2.19e-10	10	44793038	44881941	ENSG00000107562	CXCL12	protein_coding	43184	downstream	Coronary Artery Disease
13	rs35166119	111065472	2.19e-10	13	110958159	111165374	ENSG00000134871	COL4A2	protein_coding	99902	intergenic	Coronary Artery Disease
12	rs12146727	7170336	2.47e-10	12	7096351	7178336	ENSG00000182326	C1S	protein_coding	8000	intergenic	Coronary Artery Disease
3	rs73078357	48695834	2.5e-10	3	48673902	48700348	ENSG00000008300	CELSR3	protein_coding	4514	intergenic	Coronary Artery Disease
4	rs17542750	169693473	2.54e-10	4	169784921	169931426	ENSG00000145439	CBR4	protein_coding	91448	downstream	Coronary Artery Disease
2	rs13002573	164915208	2.73e-10	2	164449906	164592522	ENSG00000182263	FIGN	protein_coding	322686	upstream	Coronary Artery Disease
6	rs77009508	161004972	2.85e-10	6	160952515	161087407	ENSG00000198670	LPA	protein_coding	52457	intergenic	Coronary Artery Disease
17	rs12936927	17726965	2.92e-10	17	17584787	17714767	ENSG00000108557	RAI1	protein_coding	12198	upstream	Coronary Artery Disease
10	rs2437935	44752268	2.93e-10	10	44793038	44881941	ENSG00000107562	CXCL12	protein_coding	40770	downstream	Coronary Artery Disease
3	rs11715915	49455330	2.99e-10	3	49454211	49460186	ENSG00000145020	AMT	protein_coding	1119	intergenic	Coronary Artery Disease
16	rs11644592	75419747	3.07e-10	16	75446582	75498604	ENSG00000261717	RP11-77K12.1	protein_coding	26835	downstream	Coronary Artery Disease
4	rs7436506	120393769	3.2e-10	4	120415550	120550146	ENSG00000138735	PDE5A	protein_coding	21781	downstream	Coronary Artery Disease
19	rs2302593	46196634	3.26e-10	19	46190712	46195827	ENSG00000125743	SNRPD2	protein_coding	807	upstream	Coronary Artery Disease
10	rs34562644	105718978	3.39e-10	10	105726959	105788991	ENSG00000065613	SLK	protein_coding	7981	downstream	Coronary Artery Disease
20	rs2076668	33437621	3.48e-10	20	33432523	33460663	ENSG00000131067	GGT7	protein_coding	5098	intergenic	Coronary Artery Disease
18	rs9951447	20009691	3.5e-10	18	19993564	19997878	ENSG00000212710	CTAGE1	protein_coding	11813	upstream	Coronary Artery Disease
9	rs74903566	21941315	4e-10	9	21802542	21931646	ENSG00000099810	MTAP	protein_coding	9669	upstream	Coronary Artery Disease
20	rs236720	57702611	4.12e-10	20	57766075	57834168	ENSG00000124203	ZNF831	protein_coding	63464	downstream	Coronary Artery Disease
13	rs4145073	110899906	4.14e-10	13	110958159	111165374	ENSG00000134871	COL4A2	protein_coding	58253	downstream	Coronary Artery Disease
2	rs7564469	145258445	4.22e-10	2	145141648	145282147	ENSG00000169554	ZEB2	protein_coding	23702	intergenic	Coronary Artery Disease
10	rs1746043	44732825	4.49e-10	10	44793038	44881941	ENSG00000107562	CXCL12	protein_coding	60213	downstream	Coronary Artery Disease
5	rs273909	131667353	4.7e-10	5	131630136	131679899	ENSG00000197208	SLC22A4	protein_coding	12546	intergenic	Coronary Artery Disease
4	rs10034661	120244085	4.73e-10	4	120238405	120243545	ENSG00000145384	FABP2	protein_coding	540	upstream	Coronary Artery Disease
4	rs113436562	148287636	4.81e-10	4	148402069	148466106	ENSG00000151617	EDNRA	protein_coding	114433	downstream	Coronary Artery Disease
12	rs57866673	112633304	5.44e-10	12	112597992	112819896	ENSG00000173064	HECTD4	protein_coding	35312	intergenic	Coronary Artery Disease
19	rs2738446	11227326	5.48e-10	19	11242196	11266484	ENSG00000161888	SPC24	protein_coding	14870	downstream	Coronary Artery Disease
16	rs56258397	75469551	6.05e-10	16	75327596	75467383	ENSG00000153774	CFDP1	protein_coding	2168	upstream	Coronary Artery Disease
11	rs662799	116663707	6.06e-10	11	116660083	116663136	ENSG00000110243	APOA5	protein_coding	571	upstream	Coronary Artery Disease
6	rs1034246	43068370	6.39e-10	6	43044006	43129457	ENSG00000112655	PTK7	protein_coding	24364	intergenic	Coronary Artery Disease
6	rs6909813	82635257	6.46e-10	6	82201156	82462491	ENSG00000112773	FAM46A	protein_coding	172766	upstream	Coronary Artery Disease
9	rs7018475	22137685	6.64e-10	9	21802635	22032985	ENSG00000264545	RP11-145E5.5	protein_coding	104700	upstream	Coronary Artery Disease
20	rs2207132	39142516	6.65e-10	20	39314488	39317880	ENSG00000204103	MAFB	protein_coding	171972	downstream	Coronary Artery Disease
19	rs73015030	11207516	6.8e-10	19	11200038	11244492	ENSG00000130164	LDLR	protein_coding	7478	intergenic	Coronary Artery Disease
12	rs58116261	112935344	6.84e-10	12	112856155	112947717	ENSG00000179295	PTPN11	protein_coding	12373	intergenic	Coronary Artery Disease
17	rs8068844	40571284	6.96e-10	17	40554470	40575535	ENSG00000177469	PTRF	protein_coding	4251	intergenic	Coronary Artery Disease
1	rs3790514	151744168	7.08e-10	1	151735445	151743808	ENSG00000143450	OAZ3	protein_coding	360	upstream	Coronary Artery Disease
6	rs10456100	39183470	8.09e-10	6	39156749	39197226	ENSG00000164626	KCNK5	protein_coding	13756	intergenic	Coronary Artery Disease
2	rs12694422	218682474	8.34e-10	2	218664512	218867718	ENSG00000079308	TNS1	protein_coding	17962	intergenic	Coronary Artery Disease
4	rs12644017	148200205	8.84e-10	4	148402069	148466106	ENSG00000151617	EDNRA	protein_coding	201864	downstream	Coronary Artery Disease
1	rs12127701	109838264	1.02e-09	1	109834987	109849663	ENSG00000221986	MYBPHL	protein_coding	3277	intergenic	Coronary Artery Disease
19	rs6859	45382034	1.05e-09	19	45349432	45392485	ENSG00000130202	PVRL2	protein_coding	10451	intergenic	Coronary Artery Disease
12	rs6538596	95509766	1.1e-09	12	95470525	95611258	ENSG00000180263	FGD6	protein_coding	39241	intergenic	Coronary Artery Disease
9	rs117626887	22013063	1.11e-09	9	22002902	22009362	ENSG00000147883	CDKN2B	protein_coding	3701	upstream	Coronary Artery Disease
9	rs1377197	21683805	1.16e-09	9	21802542	21931646	ENSG00000099810	MTAP	protein_coding	118737	downstream	Coronary Artery Disease
2	rs7566501	230009317	1.19e-09	2	229715242	230136001	ENSG00000153823	PID1	protein_coding	126684	intergenic	Coronary Artery Disease
2	rs550619	21260601	1.19e-09	2	21224301	21266945	ENSG00000084674	APOB	protein_coding	6344	intergenic	Coronary Artery Disease
13	rs9521732	111033821	1.22e-09	13	110801318	110959496	ENSG00000187498	COL4A1	protein_coding	74325	upstream	Coronary Artery Disease
11	rs10895001	100533021	1.23e-09	11	100558384	100862668	ENSG00000165895	ARHGAP42	protein_coding	25363	downstream	Coronary Artery Disease
13	rs9521658	110885044	1.25e-09	13	110958159	111165374	ENSG00000134871	COL4A2	protein_coding	73115	downstream	Coronary Artery Disease
7	rs11763270	20297926	1.26e-09	7	20174278	20257027	ENSG00000183742	MACC1	protein_coding	40899	upstream	Coronary Artery Disease
1	rs11204697	150658971	1.35e-09	1	150618701	150669630	ENSG00000143457	GOLPH3L	protein_coding	10659	intergenic	Coronary Artery Disease
6	rs2523587	31327400	1.45e-09	6	31321649	31324965	ENSG00000234745	HLA-B	protein_coding	2435	upstream	Coronary Artery Disease
19	rs17678527	11294120	1.51e-09	19	11274943	11308467	ENSG00000197256	KANK2	protein_coding	14347	intergenic	Coronary Artery Disease
2	rs72902579	21276008	1.55e-09	2	21224301	21266945	ENSG00000084674	APOB	protein_coding	9063	upstream	Coronary Artery Disease
7	rs33986000	6432750	1.58e-09	7	6414154	6443608	ENSG00000136238	RAC1	protein_coding	10858	intergenic	Coronary Artery Disease
12	rs4767364	112521448	1.58e-09	12	112464500	112546826	ENSG00000111300	NAA25	protein_coding	25378	intergenic	Coronary Artery Disease
11	rs11823543	116649135	1.62e-09	11	116648436	116658766	ENSG00000109917	ZNF259	protein_coding	699	intergenic	Coronary Artery Disease
17	rs17608766	45013271	1.68e-09	17	45000499	45124520	ENSG00000262633	RP11-156P1.2	protein_coding	12772	intergenic	Coronary Artery Disease
11	rs4537761	9323353	1.74e-09	11	9302201	9336327	ENSG00000166471	TMEM41B	protein_coding	12974	intergenic	Coronary Artery Disease
15	rs1800588	58723675	1.82e-09	15	58702768	58861151	ENSG00000166035	LIPC	protein_coding	20907	intergenic	Coronary Artery Disease
8	rs2197089	19826373	1.87e-09	8	19759228	19824769	ENSG00000175445	LPL	protein_coding	1604	upstream	Coronary Artery Disease
6	rs4389765	13089994	1.92e-09	6	13266774	13328815	ENSG00000145979	TBC1D7	protein_coding	176780	downstream	Coronary Artery Disease
19	rs73015720	17860775	1.93e-09	19	17858527	17899377	ENSG00000130475	FCHO1	protein_coding	2248	intergenic	Coronary Artery Disease
19	rs283808	45387034	1.96e-09	19	45349432	45392485	ENSG00000130202	PVRL2	protein_coding	5451	intergenic	Coronary Artery Disease
12	rs2133638	121374264	2e-09	12	121200313	121342174	ENSG00000157837	SPPL3	protein_coding	32090	upstream	Coronary Artery Disease
17	rs4796771	40268416	2.02e-09	17	40271692	40306934	ENSG00000267261	CTD-2132N18.3	protein_coding	3276	downstream	Coronary Artery Disease
19	rs28399653	45315445	2.27e-09	19	45312328	45324673	ENSG00000187244	BCAM	protein_coding	3117	intergenic	Coronary Artery Disease
5	rs77606373	108086375	2.29e-09	5	108083523	108532542	ENSG00000151422	FER	protein_coding	2852	intergenic	Coronary Artery Disease
13	rs12858728	110955722	2.3e-09	13	110958159	111165374	ENSG00000134871	COL4A2	protein_coding	2437	downstream	Coronary Artery Disease
12	rs16941724	112327057	2.3e-09	12	112279782	112334343	ENSG00000089022	MAPKAPK5	protein_coding	7286	intergenic	Coronary Artery Disease
5	rs6580273	142518317	2.42e-09	5	142149949	142608576	ENSG00000145819	ARHGAP26	protein_coding	90259	intergenic	Coronary Artery Disease
6	rs10456561	12887465	2.46e-09	6	12717893	13288645	ENSG00000112137	PHACTR1	protein_coding	169572	intergenic	Coronary Artery Disease
4	rs2017058	120257739	2.54e-09	4	120238405	120243545	ENSG00000145384	FABP2	protein_coding	14194	upstream	Coronary Artery Disease
2	rs10194882	227198983	2.68e-09	2	227596033	227664475	ENSG00000169047	IRS1	protein_coding	397050	downstream	Coronary Artery Disease
20	rs867186	33764554	2.71e-09	20	33759876	33765165	ENSG00000101000	PROCR	protein_coding	611	intergenic	Coronary Artery Disease
3	rs9822268	49719729	2.72e-09	3	49721380	49726934	ENSG00000173531	MST1	protein_coding	1651	downstream	Coronary Artery Disease
7	rs213950	117199533	2.75e-09	7	117105838	117356025	ENSG00000001626	CFTR	protein_coding	93695	intergenic	Coronary Artery Disease
2	rs1367117	21263900	2.76e-09	2	21224301	21266945	ENSG00000084674	APOB	protein_coding	3045	intergenic	Coronary Artery Disease
18	rs698614	46527453	2.77e-09	18	46570039	46987717	ENSG00000141627	DYM	protein_coding	42586	downstream	Coronary Artery Disease
10	rs4752700	124237612	2.77e-09	10	124221041	124274424	ENSG00000166033	HTRA1	protein_coding	16571	intergenic	Coronary Artery Disease
3	rs6806067	14948702	2.91e-09	3	14860469	14975895	ENSG00000154783	FGD5	protein_coding	27193	intergenic	Coronary Artery Disease
17	rs4793605	47035869	2.92e-09	17	47035916	47045958	ENSG00000159224	GIP	protein_coding	47	downstream	Coronary Artery Disease
2	rs13026442	218677622	2.93e-09	2	218664512	218867718	ENSG00000079308	TNS1	protein_coding	13110	intergenic	Coronary Artery Disease
4	rs7678973	120511817	2.95e-09	4	120415550	120550146	ENSG00000138735	PDE5A	protein_coding	38329	intergenic	Coronary Artery Disease
2	rs719023	85818488	3e-09	2	85811531	85820535	ENSG00000168899	VAMP5	protein_coding	2047	intergenic	Coronary Artery Disease
6	rs9462026	34797033	3.3e-09	6	34759857	34850915	ENSG00000065060	UHRF1BP1	protein_coding	37176	intergenic	Coronary Artery Disease
13	rs12431029	110953848	3.43e-09	13	110958159	111165374	ENSG00000134871	COL4A2	protein_coding	4311	downstream	Coronary Artery Disease
11	rs12788925	102801847	3.65e-09	11	102813724	102826463	ENSG00000137745	MMP13	protein_coding	11877	downstream	Coronary Artery Disease
13	rs35716322	110909606	3.79e-09	13	110958159	111165374	ENSG00000134871	COL4A2	protein_coding	48553	downstream	Coronary Artery Disease
1	rs4656662	169179050	3.83e-09	1	169074935	169101960	ENSG00000143153	ATP1B1	protein_coding	77090	upstream	Coronary Artery Disease
21	rs2834456	35710290	3.99e-09	21	35736323	35743688	ENSG00000159197	KCNE2	protein_coding	26033	downstream	Coronary Artery Disease
12	rs11044977	20158160	4.02e-09	12	19556979	19873735	ENSG00000139154	AEBP2	protein_coding	284425	upstream	Coronary Artery Disease
18	rs2110135	20055993	4.14e-09	18	19993564	19997878	ENSG00000212710	CTAGE1	protein_coding	58115	upstream	Coronary Artery Disease
2	rs12477249	21400661	4.19e-09	2	21346789	21366144	ENSG00000218819	TDRD15	protein_coding	34517	upstream	Coronary Artery Disease
3	rs2342881	14856691	4.2e-09	3	14860469	14975895	ENSG00000154783	FGD5	protein_coding	3778	downstream	Coronary Artery Disease
19	rs2288904	10742170	4.2e-09	19	10751715	10752093	ENSG00000226104	AC011475.1	protein_coding	9545	downstream	Coronary Artery Disease
5	rs10053942	121402597	4.28e-09	5	121398890	121413980	ENSG00000113083	LOX	protein_coding	3707	intergenic	Coronary Artery Disease
17	rs2072153	47390014	4.37e-09	17	47366568	47439835	ENSG00000198740	ZNF652	protein_coding	23446	intergenic	Coronary Artery Disease
17	rs9901671	1978484	4.51e-09	17	1963133	2207065	ENSG00000070366	SMG6	protein_coding	15351	intergenic	Coronary Artery Disease
19	rs4425006	10813364	4.54e-09	19	10812106	10824113	ENSG00000213339	QTRT1	protein_coding	1258	intergenic	Coronary Artery Disease
17	rs55634267	47283815	4.55e-09	17	47280153	47287936	ENSG00000167083	GNGT2	protein_coding	3662	intergenic	Coronary Artery Disease
2	rs144923024	204478776	4.57e-09	2	204259068	204400133	ENSG00000173166	RAPH1	protein_coding	78643	upstream	Coronary Artery Disease
12	rs4765127	124460167	4.93e-09	12	124457788	124800570	ENSG00000178882	FAM101A	protein_coding	2379	intergenic	Coronary Artery Disease
19	rs2967777	8610395	5.03e-09	19	8585674	8642461	ENSG00000142347	MYO1F	protein_coding	24721	intergenic	Coronary Artery Disease
9	rs7045889	22133251	5.3e-09	9	21802635	22032985	ENSG00000264545	RP11-145E5.5	protein_coding	100266	upstream	Coronary Artery Disease
19	rs2304087	11107133	5.36e-09	19	11071598	11176071	ENSG00000127616	SMARCA4	protein_coding	35535	intergenic	Coronary Artery Disease
10	rs2488003	30467805	5.44e-09	10	30301729	30404423	ENSG00000165757	KIAA1462	protein_coding	63382	upstream	Coronary Artery Disease
4	rs4690974	156393641	5.49e-09	4	156263810	156298122	ENSG00000164114	MAP9	protein_coding	95519	upstream	Coronary Artery Disease
18	rs1893250	20002944	5.54e-09	18	19993564	19997878	ENSG00000212710	CTAGE1	protein_coding	5066	upstream	Coronary Artery Disease
18	rs28537779	20033052	5.88e-09	18	19993564	19997878	ENSG00000212710	CTAGE1	protein_coding	35174	upstream	Coronary Artery Disease
2	rs960066	85700924	6.22e-09	2	85645844	85664152	ENSG00000152292	SH2D6	protein_coding	36772	upstream	Coronary Artery Disease
19	rs1043413	41939297	6.25e-09	19	41937223	41946622	ENSG00000105341	ATP5SL	protein_coding	2074	intergenic	Coronary Artery Disease
13	rs6492259	110961184	6.29e-09	13	110801318	110959496	ENSG00000187498	COL4A1	protein_coding	1688	upstream	Coronary Artery Disease
9	rs34452617	21874553	6.67e-09	9	21802542	21931646	ENSG00000099810	MTAP	protein_coding	57093	intergenic	Coronary Artery Disease
10	rs800329	44805674	6.87e-09	10	44793038	44881941	ENSG00000107562	CXCL12	protein_coding	12636	intergenic	Coronary Artery Disease
17	rs12602348	17547236	6.94e-09	17	17584787	17714767	ENSG00000108557	RAI1	protein_coding	37551	downstream	Coronary Artery Disease
15	rs11636914	81357856	6.99e-09	15	81299374	81441516	ENSG00000156206	C15orf26	protein_coding	58482	intergenic	Coronary Artery Disease
6	rs162187	134226321	7e-09	6	134210276	134216691	ENSG00000118526	TCF21	protein_coding	9630	upstream	Coronary Artery Disease
10	rs35623220	105631657	7.17e-09	10	105642300	105677963	ENSG00000107960	OBFC1	protein_coding	10643	downstream	Coronary Artery Disease
6	rs6900627	22570245	7.34e-09	6	22569678	22571892	ENSG00000112273	HDGFL1	protein_coding	567	intergenic	Coronary Artery Disease
13	rs73455452	29042620	7.51e-09	13	28874489	29069265	ENSG00000102755	FLT1	protein_coding	26645	intergenic	Coronary Artery Disease
12	rs7136158	54547210	7.92e-09	12	54558529	54582778	ENSG00000123415	SMUG1	protein_coding	11319	downstream	Coronary Artery Disease
15	rs8034658	79165441	7.93e-09	15	79102829	79190475	ENSG00000185787	MORF4L1	protein_coding	25034	intergenic	Coronary Artery Disease
3	rs1393786	135854035	8.03e-09	3	135684515	135866733	ENSG00000073711	PPP2R3A	protein_coding	12698	intergenic	Coronary Artery Disease
10	rs1983867	100016196	8.08e-09	10	100007447	100028007	ENSG00000138131	LOXL4	protein_coding	8749	intergenic	Coronary Artery Disease
13	rs7335876	110993190	8.09e-09	13	110801318	110959496	ENSG00000187498	COL4A1	protein_coding	33694	upstream	Coronary Artery Disease
4	rs4345206	146766536	8.14e-09	4	146601356	146692184	ENSG00000237136	C4orf51	protein_coding	74352	upstream	Coronary Artery Disease
8	rs4921914	18272438	8.87e-09	8	18248755	18258728	ENSG00000156006	NAT2	protein_coding	13710	upstream	Coronary Artery Disease
12	rs1056620	111375172	8.96e-09	12	111348623	111358526	ENSG00000111245	MYL2	protein_coding	16646	upstream	Coronary Artery Disease
1	rs75237799	109801345	9.36e-09	1	109792641	109818372	ENSG00000143126	CELSR2	protein_coding	8704	intergenic	Coronary Artery Disease
17	rs2955365	18023897	9.64e-09	17	18012020	18083116	ENSG00000091536	MYO15A	protein_coding	11877	intergenic	Coronary Artery Disease
5	rs3846729	131806768	9.91e-09	5	131746328	131811736	ENSG00000197536	C5orf56	protein_coding	4968	intergenic	Coronary Artery Disease
6	rs6919211	133999868	1e-08	6	133561736	133853258	ENSG00000112319	EYA4	protein_coding	146610	upstream	Coronary Artery Disease
22	rs8141797	24582041	1e-08	22	24577227	24585078	ENSG00000099994	SUSD2	protein_coding	3037	intergenic	Coronary Artery Disease
20	rs78449612	33457367	1.05e-08	20	33459949	33515769	ENSG00000131069	ACSS2	protein_coding	2582	downstream	Coronary Artery Disease
7	rs2520249	107146748	1.05e-08	7	107110463	107116098	ENSG00000172209	GPR22	protein_coding	30650	upstream	Coronary Artery Disease
6	rs1013147	57124881	1.07e-08	6	57053607	57087078	ENSG00000112210	RAB23	protein_coding	37803	upstream	Coronary Artery Disease
3	rs12897	172115902	1.07e-08	3	171757418	172119455	ENSG00000075420	FNDC3B	protein_coding	3553	intergenic	Coronary Artery Disease
2	rs16849273	165001188	1.1e-08	2	165349322	165478358	ENSG00000115290	GRB14	protein_coding	348134	downstream	Coronary Artery Disease
4	rs13106227	77418681	1.1e-08	4	77356253	77704406	ENSG00000138771	SHROOM3	protein_coding	62428	intergenic	Coronary Artery Disease
20	rs73609696	47468913	1.14e-08	20	47240790	47444420	ENSG00000124126	PREX1	protein_coding	24493	upstream	Coronary Artery Disease
3	rs13073025	153735892	1.19e-08	3	153838792	153975616	ENSG00000114790	ARHGEF26	protein_coding	102900	downstream	Coronary Artery Disease
16	rs12919510	15908129	1.21e-08	16	15797029	15950890	ENSG00000133392	MYH11	protein_coding	42761	intergenic	Coronary Artery Disease
22	rs57636940	24679907	1.22e-08	22	24666866	24838324	ENSG00000258555	SPECC1L-ADORA2A	protein_coding	13041	intergenic	Coronary Artery Disease
9	rs58328848	123729962	1.22e-08	9	123714616	123812554	ENSG00000106804	C5	protein_coding	15346	intergenic	Coronary Artery Disease
2	rs2252641	145801461	1.23e-08	2	145141648	145282147	ENSG00000169554	ZEB2	protein_coding	519314	upstream	Coronary Artery Disease
16	rs7342694	81903800	1.26e-08	16	81772702	81991899	ENSG00000197943	PLCG2	protein_coding	88099	intergenic	Coronary Artery Disease
2	rs2465520	204304214	1.3e-08	2	204192942	204312446	ENSG00000138443	ABI2	protein_coding	8232	intergenic	Coronary Artery Disease
5	rs12916	74656539	1.3e-08	5	74632154	74657929	ENSG00000113161	HMGCR	protein_coding	1390	intergenic	Coronary Artery Disease
10	rs75501311	30554773	1.31e-08	10	30598730	30663377	ENSG00000107951	MTPAP	protein_coding	43957	downstream	Coronary Artery Disease
20	rs45465702	33320571	1.34e-08	20	33292094	33301243	ENSG00000078804	TP53INP2	protein_coding	19328	upstream	Coronary Artery Disease
2	rs10166144	21453733	1.36e-08	2	21346789	21366144	ENSG00000218819	TDRD15	protein_coding	87589	upstream	Coronary Artery Disease
6	rs3130283	32138545	1.37e-08	6	32121622	32139755	ENSG00000258388	PPT2-EGFL8	protein_coding	1210	intergenic	Coronary Artery Disease
3	rs695238	49869158	1.43e-08	3	49866034	49894007	ENSG00000183763	TRAIP	protein_coding	3124	intergenic	Coronary Artery Disease
9	rs1330150	110544407	1.47e-08	9	110539471	110540419	ENSG00000214645	AL162389.1	protein_coding	3988	upstream	Coronary Artery Disease
17	rs2909211	66457658	1.47e-08	17	66417089	66453654	ENSG00000070540	WIPI1	protein_coding	4004	upstream	Coronary Artery Disease
19	rs157594	45425175	1.5e-08	19	45417504	45422606	ENSG00000130208	APOC1	protein_coding	2569	upstream	Coronary Artery Disease
7	rs2107732	45077978	1.53e-08	7	45039074	45116068	ENSG00000136280	CCM2	protein_coding	38090	intergenic	Coronary Artery Disease
11	rs7119750	65422591	1.54e-08	11	65421067	65430565	ENSG00000173039	RELA	protein_coding	1524	intergenic	Coronary Artery Disease
2	rs582384	45896437	1.55e-08	2	45878484	46415129	ENSG00000171132	PRKCE	protein_coding	17953	intergenic	Coronary Artery Disease
9	rs3731211	21986847	1.55e-08	9	21967751	21995300	ENSG00000147889	CDKN2A	protein_coding	8453	intergenic	Coronary Artery Disease
1	rs585362	109789795	1.57e-08	1	109792641	109818372	ENSG00000143126	CELSR2	protein_coding	2846	downstream	Coronary Artery Disease
1	rs6693567	150510660	1.57e-08	1	150521884	150533413	ENSG00000143382	ADAMTSL4	protein_coding	11224	downstream	Coronary Artery Disease
1	rs72703204	109810201	1.58e-08	1	109792641	109818372	ENSG00000143126	CELSR2	protein_coding	8171	intergenic	Coronary Artery Disease
5	rs4074793	52193125	1.6e-08	5	52083730	52255040	ENSG00000213949	ITGA1	protein_coding	61915	intergenic	Coronary Artery Disease
11	rs590121	75274150	1.64e-08	11	75273101	75283828	ENSG00000149257	SERPINH1	protein_coding	1049	intergenic	Coronary Artery Disease
6	rs9388489	126698719	1.68e-08	6	126661320	126670021	ENSG00000203760	CENPW	protein_coding	28698	upstream	Coronary Artery Disease
3	rs4680339	156835419	1.71e-08	3	156864297	156878549	ENSG00000163660	CCNL1	protein_coding	28878	downstream	Coronary Artery Disease
2	rs2123536	19945577	1.78e-08	2	20096404	20101747	ENSG00000183891	TTC32	protein_coding	150827	downstream	Coronary Artery Disease
9	rs7023329	21816528	1.79e-08	9	21802635	22032985	ENSG00000264545	RP11-145E5.5	protein_coding	13893	intergenic	Coronary Artery Disease
20	rs1132274	17596155	1.8e-08	20	17594323	17662940	ENSG00000125844	RRBP1	protein_coding	1832	intergenic	Coronary Artery Disease
10	rs7088704	82241930	1.83e-08	10	82213922	82292879	ENSG00000108219	TSPAN14	protein_coding	28008	intergenic	Coronary Artery Disease
3	rs13080924	14947539	1.83e-08	3	14860469	14975895	ENSG00000154783	FGD5	protein_coding	28356	intergenic	Coronary Artery Disease
13	rs7998440	33125206	1.84e-08	13	33006554	33112970	ENSG00000244754	N4BP2L2	protein_coding	12236	upstream	Coronary Artery Disease
5	rs13185878	127962298	1.85e-08	5	127593601	127994878	ENSG00000138829	FBN2	protein_coding	32580	intergenic	Coronary Artery Disease
16	rs2000999	72108093	1.94e-08	16	72088522	72111145	ENSG00000261701	HPR	protein_coding	3052	intergenic	Coronary Artery Disease
1	rs1970568	151575756	1.96e-08	1	151584541	151671567	ENSG00000143376	SNX27	protein_coding	8785	downstream	Coronary Artery Disease
10	rs1885511	124034333	2.05e-08	10	124030821	124097677	ENSG00000138152	BTBD16	protein_coding	3512	intergenic	Coronary Artery Disease
1	rs4970829	109757295	2.16e-08	1	109756540	109780791	ENSG00000031698	SARS	protein_coding	755	intergenic	Coronary Artery Disease
13	rs3742207	110818598	2.2e-08	13	110801318	110959496	ENSG00000187498	COL4A1	protein_coding	17280	intergenic	Coronary Artery Disease
11	rs61908736	100548702	2.24e-08	11	100558384	100862668	ENSG00000165895	ARHGAP42	protein_coding	9682	downstream	Coronary Artery Disease
19	rs449647	45408564	2.34e-08	19	45409011	45412650	ENSG00000130203	APOE	protein_coding	447	downstream	Coronary Artery Disease
6	rs17080093	150997440	2.39e-08	6	150920999	151164799	ENSG00000120278	PLEKHG1	protein_coding	76441	intergenic	Coronary Artery Disease
19	rs157595	45425460	2.4e-08	19	45417504	45422606	ENSG00000130208	APOC1	protein_coding	2854	upstream	Coronary Artery Disease
4	rs2705455	156502857	2.42e-08	4	156587863	156653501	ENSG00000164116	GUCY1A3	protein_coding	85006	downstream	Coronary Artery Disease
6	rs12207570	96987884	2.59e-08	6	96969471	97003152	ENSG00000014123	UFL1	protein_coding	15268	intergenic	Coronary Artery Disease
20	rs6093462	39908689	2.67e-08	20	39807088	39946312	ENSG00000174306	ZHX3	protein_coding	37623	intergenic	Coronary Artery Disease
18	rs12970134	57884750	2.69e-08	18	58038564	58040001	ENSG00000166603	MC4R	protein_coding	153814	downstream	Coronary Artery Disease
15	rs76494103	79125587	2.7e-08	15	79051545	79103773	ENSG00000136378	ADAMTS7	protein_coding	21814	upstream	Coronary Artery Disease
18	rs35337492	47210824	2.72e-08	18	47087069	47119272	ENSG00000101670	LIPG	protein_coding	91552	upstream	Coronary Artery Disease
8	rs10109286	18243603	2.73e-08	8	18248755	18258728	ENSG00000156006	NAT2	protein_coding	5152	downstream	Coronary Artery Disease
4	rs13135303	120849319	2.89e-08	4	120976763	120988229	ENSG00000164109	MAD2L1	protein_coding	127444	downstream	Coronary Artery Disease
11	rs56352102	10268593	2.9e-08	11	9800214	10315754	ENSG00000133812	SBF2	protein_coding	47161	intergenic	Coronary Artery Disease
19	rs12150986	8483308	2.92e-08	19	8478154	8503901	ENSG00000099785	MARCH2	protein_coding	5154	intergenic	Coronary Artery Disease
11	rs12290546	32429099	2.94e-08	11	32409321	32457176	ENSG00000184937	WT1	protein_coding	19778	intergenic	Coronary Artery Disease
19	rs1529729	11163562	3.03e-08	19	11071598	11176071	ENSG00000127616	SMARCA4	protein_coding	12509	intergenic	Coronary Artery Disease
11	rs12279073	103752754	3.08e-08	11	103777914	104035107	ENSG00000170962	PDGFD	protein_coding	25160	downstream	Coronary Artery Disease
4	rs4469055	148385721	3.1e-08	4	148402069	148466106	ENSG00000151617	EDNRA	protein_coding	16348	downstream	Coronary Artery Disease
17	rs11652684	47068986	3.1e-08	17	47074774	47133012	ENSG00000159217	IGF2BP1	protein_coding	5788	downstream	Coronary Artery Disease
20	rs74273497	47501512	3.12e-08	20	47538427	47653230	ENSG00000124198	ARFGEF2	protein_coding	36915	downstream	Coronary Artery Disease
17	rs16948321	45873200	3.15e-08	17	45884738	45899200	ENSG00000006025	OSBPL7	protein_coding	11538	downstream	Coronary Artery Disease
19	rs60049679	45429708	3.22e-08	19	45417504	45422606	ENSG00000130208	APOC1	protein_coding	7102	upstream	Coronary Artery Disease
2	rs13034331	145293097	3.26e-08	2	145141648	145282147	ENSG00000169554	ZEB2	protein_coding	10950	upstream	Coronary Artery Disease
1	rs28545785	38412270	3.35e-08	1	38326369	38412729	ENSG00000204084	INPP5B	protein_coding	459	intergenic	Coronary Artery Disease
1	rs61772593	56980031	3.39e-08	1	56960419	57110974	ENSG00000162407	PPAP2B	protein_coding	19612	intergenic	Coronary Artery Disease
6	rs644045	31883957	3.4e-08	6	31895475	31919861	ENSG00000243649	CFB	protein_coding	11518	downstream	Coronary Artery Disease
2	rs952172	204442633	3.45e-08	2	204259068	204400133	ENSG00000173166	RAPH1	protein_coding	42500	upstream	Coronary Artery Disease
3	rs7612160	136272805	3.52e-08	3	136055077	136471220	ENSG00000118007	STAG1	protein_coding	198415	intergenic	Coronary Artery Disease
9	rs56343119	136237672	3.52e-08	9	136228325	136242970	ENSG00000148248	SURF4	protein_coding	5298	intergenic	Coronary Artery Disease
6	rs35170510	13073294	3.55e-08	6	13266774	13328815	ENSG00000145979	TBC1D7	protein_coding	193480	downstream	Coronary Artery Disease
17	rs11653468	47192620	3.55e-08	17	47209822	47247351	ENSG00000167080	B4GALNT2	protein_coding	17202	downstream	Coronary Artery Disease
18	rs11662475	56969154	3.78e-08	18	56942388	56985881	ENSG00000166569	CPLX4	protein_coding	16727	intergenic	Coronary Artery Disease
15	rs5849	79214192	3.8e-08	15	79213400	79241916	ENSG00000103811	CTSH	protein_coding	792	intergenic	Coronary Artery Disease
3	rs1679153	138151971	3.94e-08	3	138153428	138200528	ENSG00000158220	ESYT3	protein_coding	1457	downstream	Coronary Artery Disease
17	rs2671659	47474529	4.08e-08	17	47481414	47492246	ENSG00000167085	PHB	protein_coding	6885	downstream	Coronary Artery Disease
1	rs11204744	150902941	4.14e-08	1	150898739	150937213	ENSG00000143379	SETDB1	protein_coding	4202	intergenic	Coronary Artery Disease
6	rs41267809	160953642	4.17e-08	6	160952515	161087407	ENSG00000198670	LPA	protein_coding	1127	intergenic	Coronary Artery Disease
4	rs56905341	120576818	4.26e-08	4	120415550	120550146	ENSG00000138735	PDE5A	protein_coding	26672	upstream	Coronary Artery Disease
10	rs1254673	44473793	4.29e-08	10	44793038	44881941	ENSG00000107562	CXCL12	protein_coding	319245	downstream	Coronary Artery Disease
11	rs4937126	126281897	4.31e-08	11	126293254	126873355	ENSG00000149571	KIRREL3	protein_coding	11357	downstream	Coronary Artery Disease
16	rs28629271	72003732	4.69e-08	16	72042487	72058954	ENSG00000102967	DHODH	protein_coding	38755	downstream	Coronary Artery Disease
3	rs7642934	50174848	4.69e-08	3	50192478	50226508	ENSG00000001617	SEMA3F	protein_coding	17630	downstream	Coronary Artery Disease
22	rs129415	43623395	4.74e-08	22	43593289	43739394	ENSG00000159307	SCUBE1	protein_coding	30106	intergenic	Coronary Artery Disease
17	rs75705232	45404363	4.76e-08	17	45400656	45518678	ENSG00000178852	EFCAB13	protein_coding	3707	intergenic	Coronary Artery Disease
17	rs2126202	2095712	4.78e-08	17	2206677	2228554	ENSG00000167720	SRR	protein_coding	110965	downstream	Coronary Artery Disease
19	rs7255933	45766729	4.82e-08	19	45715879	45737469	ENSG00000130201	EXOC3L2	protein_coding	29260	upstream	Coronary Artery Disease
17	rs4506967	17990474	4.88e-08	17	17991200	18011285	ENSG00000108591	DRG2	protein_coding	726	downstream	Coronary Artery Disease
6	rs3906263	31031904	4.9e-08	6	30978251	31003179	ENSG00000261272	MUC22	protein_coding	28725	upstream	Coronary Artery Disease
6	rs9456641	161628111	4.98e-08	6	161551011	161695093	ENSG00000026652	AGPAT4	protein_coding	66982	intergenic	Coronary Artery Disease
1	rs11207367	59470439	4.98e-08	1	59246465	59249785	ENSG00000177606	JUN	protein_coding	220654	upstream	Coronary Artery Disease
19	rs117310449	45393516	3.26e-115	19	45393826	45406946	ENSG00000130204	TOMM40	protein_coding	310	downstream	Alzheimer's Disease
2	rs6733839	127892810	6.48e-90	2	127805603	127864931	ENSG00000136717	BIN1	protein_coding	27879	upstream	Alzheimer's Disease
19	rs61679753	45400747	2.28e-83	19	45393826	45406946	ENSG00000130204	TOMM40	protein_coding	6199	intergenic	Alzheimer's Disease
19	rs1160983	45397229	4.99e-83	19	45393826	45406946	ENSG00000130204	TOMM40	protein_coding	3403	intergenic	Alzheimer's Disease
19	rs7254892	45389596	7.74e-82	19	45349432	45392485	ENSG00000130202	PVRL2	protein_coding	2889	intergenic	Alzheimer's Disease
19	rs79701229	45384931	5.34e-81	19	45349432	45392485	ENSG00000130202	PVRL2	protein_coding	7554	intergenic	Alzheimer's Disease
19	rs61642202	45345283	2.49e-72	19	45349432	45392485	ENSG00000130202	PVRL2	protein_coding	4149	downstream	Alzheimer's Disease
19	rs365653	45361646	1.85e-68	19	45349432	45392485	ENSG00000130202	PVRL2	protein_coding	12214	intergenic	Alzheimer's Disease
19	rs112422902	45369203	5.97e-62	19	45349432	45392485	ENSG00000130202	PVRL2	protein_coding	19771	intergenic	Alzheimer's Disease
19	rs114533385	45436753	3.36e-57	19	45445495	45452822	ENSG00000224916	APOC4-APOC2	protein_coding	8742	downstream	Alzheimer's Disease
19	rs283808	45387034	4.66e-56	19	45349432	45392485	ENSG00000130202	PVRL2	protein_coding	5451	intergenic	Alzheimer's Disease
2	rs744373	127894615	5.69e-51	2	127805603	127864931	ENSG00000136717	BIN1	protein_coding	29684	upstream	Alzheimer's Disease
19	rs3112439	45367972	1.17e-46	19	45349432	45392485	ENSG00000130202	PVRL2	protein_coding	18540	intergenic	Alzheimer's Disease
19	rs79429216	45445517	3.77e-46	19	45445495	45452822	ENSG00000224916	APOC4-APOC2	protein_coding	22	intergenic	Alzheimer's Disease
19	rs440277	45361224	2.46e-44	19	45349432	45392485	ENSG00000130202	PVRL2	protein_coding	11792	intergenic	Alzheimer's Disease
19	rs144311893	45423944	7.19e-39	19	45417504	45422606	ENSG00000130208	APOC1	protein_coding	1338	upstream	Alzheimer's Disease
11	rs10792832	85867875	6.33e-36	11	85668727	85780924	ENSG00000073921	PICALM	protein_coding	86951	upstream	Alzheimer's Disease
19	rs28399654	45316588	6.45e-34	19	45312328	45324673	ENSG00000187244	BCAM	protein_coding	4260	intergenic	Alzheimer's Disease
8	rs9331896	27467686	1.83e-33	8	27454434	27472548	ENSG00000120885	CLU	protein_coding	4862	intergenic	Alzheimer's Disease
11	rs3844143	85850243	5.52e-33	11	85668727	85780924	ENSG00000073921	PICALM	protein_coding	69319	upstream	Alzheimer's Disease
1	rs4562624	207685965	1.11e-32	1	207669492	207813992	ENSG00000203710	CR1	protein_coding	16473	intergenic	Alzheimer's Disease
19	rs283813	45389174	3.39e-32	19	45349432	45392485	ENSG00000130202	PVRL2	protein_coding	3311	intergenic	Alzheimer's Disease
19	rs76692773	45394211	6.99e-32	19	45393826	45406946	ENSG00000130204	TOMM40	protein_coding	385	intergenic	Alzheimer's Disease
19	rs62117160	45232161	4.68e-31	19	45202421	45213986	ENSG00000213892	CEACAM16	protein_coding	18175	upstream	Alzheimer's Disease
2	rs13025717	127886158	1.76e-29	2	127805603	127864931	ENSG00000136717	BIN1	protein_coding	21227	upstream	Alzheimer's Disease
2	rs10194375	127839781	1.96e-29	2	127805603	127864931	ENSG00000136717	BIN1	protein_coding	25150	intergenic	Alzheimer's Disease
2	rs745717	127893897	3.15e-29	2	127805603	127864931	ENSG00000136717	BIN1	protein_coding	28966	upstream	Alzheimer's Disease
19	rs73050293	45379746	5.39e-29	19	45349432	45392485	ENSG00000130202	PVRL2	protein_coding	12739	intergenic	Alzheimer's Disease
19	rs138235833	45415285	7.89e-29	19	45417504	45422606	ENSG00000130208	APOC1	protein_coding	2219	downstream	Alzheimer's Disease
19	rs5167	45448465	8.64e-29	19	45449243	45452822	ENSG00000234906	APOC2	protein_coding	778	downstream	Alzheimer's Disease
19	rs1064725	45422561	1.7e-28	19	45417504	45422606	ENSG00000130208	APOC1	protein_coding	45	intergenic	Alzheimer's Disease
19	rs564724	45370649	1.02e-27	19	45349432	45392485	ENSG00000130202	PVRL2	protein_coding	21217	intergenic	Alzheimer's Disease
19	rs510297	45370673	1.44e-27	19	45349432	45392485	ENSG00000130202	PVRL2	protein_coding	21241	intergenic	Alzheimer's Disease
19	rs143473297	45393352	5.95e-27	19	45393826	45406946	ENSG00000130204	TOMM40	protein_coding	474	downstream	Alzheimer's Disease
19	rs10405086	45627235	1.9e-26	19	45594654	45651335	ENSG00000104866	PPP1R37	protein_coding	24100	intergenic	Alzheimer's Disease
19	rs12721109	45447221	5.19e-26	19	45445495	45452822	ENSG00000224916	APOC4-APOC2	protein_coding	1726	intergenic	Alzheimer's Disease
19	rs34224078	45383115	5.64e-26	19	45349432	45392485	ENSG00000130202	PVRL2	protein_coding	9370	intergenic	Alzheimer's Disease
19	rs874743	45513236	6.33e-26	19	45504688	45541452	ENSG00000104856	RELB	protein_coding	8548	intergenic	Alzheimer's Disease
19	rs412776	45379516	7.72e-26	19	45349432	45392485	ENSG00000130202	PVRL2	protein_coding	12969	intergenic	Alzheimer's Disease
19	rs416116	45366345	8.47e-26	19	45349432	45392485	ENSG00000130202	PVRL2	protein_coding	16913	intergenic	Alzheimer's Disease
19	rs2436475	45365248	1.55e-25	19	45349432	45392485	ENSG00000130202	PVRL2	protein_coding	15816	intergenic	Alzheimer's Disease
19	rs403729	45366410	1.57e-25	19	45349432	45392485	ENSG00000130202	PVRL2	protein_coding	16978	intergenic	Alzheimer's Disease
19	rs11669109	45365476	1.65e-25	19	45349432	45392485	ENSG00000130202	PVRL2	protein_coding	16044	intergenic	Alzheimer's Disease
19	rs395710	45364815	1.77e-25	19	45349432	45392485	ENSG00000130202	PVRL2	protein_coding	15383	intergenic	Alzheimer's Disease
19	rs12980631	45365641	1.95e-25	19	45349432	45392485	ENSG00000130202	PVRL2	protein_coding	16209	intergenic	Alzheimer's Disease
19	rs411856	45364623	2.09e-25	19	45349432	45392485	ENSG00000130202	PVRL2	protein_coding	15191	intergenic	Alzheimer's Disease
19	rs377702	45362667	3.14e-25	19	45349432	45392485	ENSG00000130202	PVRL2	protein_coding	13235	intergenic	Alzheimer's Disease
19	rs12609102	45385303	6.35e-25	19	45349432	45392485	ENSG00000130202	PVRL2	protein_coding	7182	intergenic	Alzheimer's Disease
11	rs1582763	60021948	1.65e-24	11	59968726	60010561	ENSG00000214787	MS4A4E	protein_coding	11387	upstream	Alzheimer's Disease
2	rs1530047	127848936	1.86e-24	2	127805603	127864931	ENSG00000136717	BIN1	protein_coding	15995	intergenic	Alzheimer's Disease
19	rs283814	45389224	9.51e-23	19	45349432	45392485	ENSG00000130202	PVRL2	protein_coding	3261	intergenic	Alzheimer's Disease
19	rs16979595	45477381	1.49e-22	19	45457842	45496599	ENSG00000104853	CLPTM1	protein_coding	19218	intergenic	Alzheimer's Disease
2	rs72838287	127892956	2.62e-22	2	127805603	127864931	ENSG00000136717	BIN1	protein_coding	28025	upstream	Alzheimer's Disease
2	rs1060743	127826533	1.63e-21	2	127805603	127864931	ENSG00000136717	BIN1	protein_coding	20930	intergenic	Alzheimer's Disease
19	rs10415983	45711598	1.73e-21	19	45715879	45737469	ENSG00000130201	EXOC3L2	protein_coding	4281	downstream	Alzheimer's Disease
15	rs117618017	63569902	1.75e-21	15	63568217	63601325	ENSG00000138613	APH1B	protein_coding	1685	intergenic	Alzheimer's Disease
19	rs118060185	45431674	2.65e-21	19	45417504	45422606	ENSG00000130208	APOC1	protein_coding	9068	upstream	Alzheimer's Disease
2	rs719054	127885651	3.19e-21	2	127805603	127864931	ENSG00000136717	BIN1	protein_coding	20720	upstream	Alzheimer's Disease
19	rs140526515	45427540	7.27e-21	19	45417504	45422606	ENSG00000130208	APOC1	protein_coding	4934	upstream	Alzheimer's Disease
19	rs8113128	45700657	1.08e-20	19	45683080	45705702	ENSG00000267545	AC005779.2	protein_coding	5045	intergenic	Alzheimer's Disease
19	rs60239918	45580372	1.85e-20	19	45574758	45579846	ENSG00000170684	ZNF296	protein_coding	526	upstream	Alzheimer's Disease
19	rs75654248	45425762	2.08e-20	19	45417504	45422606	ENSG00000130208	APOC1	protein_coding	3156	upstream	Alzheimer's Disease
19	rs3752231	1043638	2.98e-20	19	1040102	1065571	ENSG00000064687	ABCA7	protein_coding	3536	intergenic	Alzheimer's Disease
19	rs76856627	45543755	3.95e-20	19	45542298	45574214	ENSG00000104859	CLASRP	protein_coding	1457	intergenic	Alzheimer's Disease
19	rs12610605	45370838	4.7e-20	19	45349432	45392485	ENSG00000130202	PVRL2	protein_coding	21406	intergenic	Alzheimer's Disease
19	rs11881756	45220896	5.66e-20	19	45202421	45213986	ENSG00000213892	CEACAM16	protein_coding	6910	upstream	Alzheimer's Disease
11	rs635168	85771170	7.71e-20	11	85668727	85780924	ENSG00000073921	PICALM	protein_coding	9754	intergenic	Alzheimer's Disease
19	rs78620885	45591084	8.41e-20	19	45594654	45651335	ENSG00000104866	PPP1R37	protein_coding	3570	downstream	Alzheimer's Disease
19	rs140269962	45374101	9.54e-20	19	45349432	45392485	ENSG00000130202	PVRL2	protein_coding	18384	intergenic	Alzheimer's Disease
19	rs4802240	45352804	1.2e-19	19	45349432	45392485	ENSG00000130202	PVRL2	protein_coding	3372	intergenic	Alzheimer's Disease
19	rs73050216	45367502	3.65e-19	19	45349432	45392485	ENSG00000130202	PVRL2	protein_coding	18070	intergenic	Alzheimer's Disease
6	rs143332484	41129207	6.04e-19	6	41126244	41130924	ENSG00000095970	TREM2	protein_coding	1717	intergenic	Alzheimer's Disease
19	rs387976	45379060	2.11e-18	19	45349432	45392485	ENSG00000130202	PVRL2	protein_coding	13425	intergenic	Alzheimer's Disease
19	rs35912475	45522732	2.43e-18	19	45504688	45541452	ENSG00000104856	RELB	protein_coding	18044	intergenic	Alzheimer's Disease
19	rs3752246	1056492	4.14e-18	19	1040102	1065571	ENSG00000064687	ABCA7	protein_coding	9079	intergenic	Alzheimer's Disease
19	rs8109764	45722743	5.76e-18	19	45690646	45720191	ENSG00000266958	AC006126.3	protein_coding	2552	upstream	Alzheimer's Disease
19	rs714948	45165912	6.01e-18	19	45165545	45187631	ENSG00000186567	CEACAM19	protein_coding	367	intergenic	Alzheimer's Disease
19	rs80257887	45020859	7.27e-18	19	44979854	45004576	ENSG00000167384	ZNF180	protein_coding	16283	upstream	Alzheimer's Disease
19	rs769452	45411110	7.49e-18	19	45409011	45412650	ENSG00000130203	APOE	protein_coding	1540	intergenic	Alzheimer's Disease
2	rs10933431	233981912	1.04e-17	2	233924677	234116549	ENSG00000168918	INPP5D	protein_coding	57235	intergenic	Alzheimer's Disease
19	rs3764645	1042809	1.25e-17	19	1040102	1065571	ENSG00000064687	ABCA7	protein_coding	2707	intergenic	Alzheimer's Disease
8	rs4732728	27441521	4.79e-17	8	27454434	27472548	ENSG00000120885	CLU	protein_coding	12913	downstream	Alzheimer's Disease
7	rs1476679	100004446	1.08e-16	7	99998449	100026615	ENSG00000078487	ZCWPW1	protein_coding	5997	intergenic	Alzheimer's Disease
6	rs35118762	32560631	1.11e-16	6	32546546	32557625	ENSG00000196126	HLA-DRB1	protein_coding	3006	upstream	Alzheimer's Disease
6	rs35265698	32561334	1.19e-16	6	32546546	32557625	ENSG00000196126	HLA-DRB1	protein_coding	3709	upstream	Alzheimer's Disease
19	rs157583	45396673	1.2e-16	19	45393826	45406946	ENSG00000130204	TOMM40	protein_coding	2847	intergenic	Alzheimer's Disease
19	rs3795065	1039444	1.42e-16	19	1026298	1039068	ENSG00000064666	CNN2	protein_coding	376	upstream	Alzheimer's Disease
19	rs10411314	45728059	2.02e-16	19	45690646	45720191	ENSG00000266958	AC006126.3	protein_coding	7868	upstream	Alzheimer's Disease
1	rs12036785	207792909	3.12e-16	1	207669492	207813992	ENSG00000203710	CR1	protein_coding	21083	intergenic	Alzheimer's Disease
19	rs35568738	45402718	7.02e-16	19	45393826	45406946	ENSG00000130204	TOMM40	protein_coding	4228	intergenic	Alzheimer's Disease
17	rs4277405	61548918	7.24e-16	17	61554422	61599205	ENSG00000159640	ACE	protein_coding	5504	downstream	Alzheimer's Disease
19	rs394819	45404579	8.32e-16	19	45393826	45406946	ENSG00000130204	TOMM40	protein_coding	2367	intergenic	Alzheimer's Disease
19	rs1160984	45403924	9.96e-16	19	45393826	45406946	ENSG00000130204	TOMM40	protein_coding	3022	intergenic	Alzheimer's Disease
20	rs6064392	54984768	1.62e-15	20	54987168	55034396	ENSG00000087589	CASS4	protein_coding	2400	downstream	Alzheimer's Disease
14	rs12590654	92938855	2.08e-15	14	92788925	92962596	ENSG00000140090	SLC24A4	protein_coding	23741	intergenic	Alzheimer's Disease
19	rs205909	45400775	2.3e-15	19	45393826	45406946	ENSG00000130204	TOMM40	protein_coding	6171	intergenic	Alzheimer's Disease
19	rs150639620	45381292	3.02e-15	19	45349432	45392485	ENSG00000130202	PVRL2	protein_coding	11193	intergenic	Alzheimer's Disease
8	rs73223431	27219987	5.34e-15	8	27168999	27316903	ENSG00000120899	PTK2B	protein_coding	50988	intergenic	Alzheimer's Disease
19	rs7260482	45143942	6.66e-15	19	45147098	45166850	ENSG00000073008	PVR	protein_coding	3156	downstream	Alzheimer's Disease
11	rs72924659	60103385	7.64e-15	11	60102304	60164069	ENSG00000166926	MS4A6E	protein_coding	1081	intergenic	Alzheimer's Disease
6	rs9275356	32667850	1.31e-14	6	32627244	32636160	ENSG00000179344	HLA-DQB1	protein_coding	31690	upstream	Alzheimer's Disease
10	rs6586028	82253984	1.33e-14	10	82213922	82292879	ENSG00000108219	TSPAN14	protein_coding	38895	intergenic	Alzheimer's Disease
11	rs629343	85811138	1.84e-14	11	85668727	85780924	ENSG00000073921	PICALM	protein_coding	30214	upstream	Alzheimer's Disease
11	rs10898437	85847881	3.22e-14	11	85668727	85780924	ENSG00000073921	PICALM	protein_coding	66957	upstream	Alzheimer's Disease
2	rs13031703	127886675	3.32e-14	2	127805603	127864931	ENSG00000136717	BIN1	protein_coding	21744	upstream	Alzheimer's Disease
19	rs114036675	45262696	3.44e-14	19	45250962	45263301	ENSG00000069399	BCL3	protein_coding	605	intergenic	Alzheimer's Disease
8	rs2640724	27415576	3.86e-14	8	27348296	27403081	ENSG00000120915	EPHX2	protein_coding	12495	upstream	Alzheimer's Disease
19	rs17728272	45240371	4.31e-14	19	45250962	45263301	ENSG00000069399	BCL3	protein_coding	10591	downstream	Alzheimer's Disease
19	rs769448	45409579	7.81e-14	19	45409011	45412650	ENSG00000130203	APOE	protein_coding	568	intergenic	Alzheimer's Disease
2	rs7421448	233982205	1.01e-13	2	233924677	234116549	ENSG00000168918	INPP5D	protein_coding	57528	intergenic	Alzheimer's Disease
15	rs16946801	63605080	1.15e-13	15	63568217	63601325	ENSG00000138613	APH1B	protein_coding	3755	upstream	Alzheimer's Disease
19	rs2965156	45188429	1.57e-13	19	45165545	45187631	ENSG00000186567	CEACAM19	protein_coding	798	upstream	Alzheimer's Disease
19	rs6509201	45714978	2.07e-13	19	45715879	45737469	ENSG00000130201	EXOC3L2	protein_coding	901	downstream	Alzheimer's Disease
2	rs35349669	234068476	2.28e-13	2	233924677	234116549	ENSG00000168918	INPP5D	protein_coding	48073	intergenic	Alzheimer's Disease
2	rs10200967	127841769	2.87e-13	2	127805603	127864931	ENSG00000136717	BIN1	protein_coding	23162	intergenic	Alzheimer's Disease
11	rs562028	59877850	3.36e-13	11	59855734	59863444	ENSG00000149534	MS4A2	protein_coding	14406	upstream	Alzheimer's Disease
11	rs55661415	59952316	3.38e-13	11	59939081	59952139	ENSG00000110077	MS4A6A	protein_coding	177	upstream	Alzheimer's Disease
4	rs6448453	11026028	3.92e-13	4	10488019	10686489	ENSG00000109684	CLNK	protein_coding	339539	upstream	Alzheimer's Disease
5	rs10068419	86219302	4.24e-13	5	86512423	86534822	ENSG00000233828	AC008394.1	protein_coding	293121	downstream	Alzheimer's Disease
17	rs616338	47297297	5.38e-13	17	47287589	47300587	ENSG00000108798	ABI3	protein_coding	3290	intergenic	Alzheimer's Disease
19	rs141492594	45730795	7.64e-13	19	45715879	45737469	ENSG00000130201	EXOC3L2	protein_coding	6674	intergenic	Alzheimer's Disease
2	rs12989701	127887985	8.02e-13	2	127805603	127864931	ENSG00000136717	BIN1	protein_coding	23054	upstream	Alzheimer's Disease
17	rs77493189	5118951	9.83e-13	17	5112256	5138155	ENSG00000161929	SCIMP	protein_coding	6695	intergenic	Alzheimer's Disease
8	rs35889509	27395098	1.18e-12	8	27348296	27403081	ENSG00000120915	EPHX2	protein_coding	7983	intergenic	Alzheimer's Disease
7	rs11771145	143110762	1.29e-12	7	143087382	143105985	ENSG00000146904	EPHA1	protein_coding	4777	upstream	Alzheimer's Disease
19	rs76419583	45217859	1.61e-12	19	45202421	45213986	ENSG00000213892	CEACAM16	protein_coding	3873	upstream	Alzheimer's Disease
19	rs41290100	45370941	1.77e-12	19	45349432	45392485	ENSG00000130202	PVRL2	protein_coding	21509	intergenic	Alzheimer's Disease
1	rs6673080	207390204	2.01e-12	1	207277607	207318317	ENSG00000123838	C4BPA	protein_coding	71887	upstream	Alzheimer's Disease
11	rs549651	59846504	2.2e-12	11	59824060	59838601	ENSG00000149516	MS4A3	protein_coding	7903	upstream	Alzheimer's Disease
19	rs76971643	45673122	2.76e-12	19	45666186	45681495	ENSG00000007255	TRAPPC6A	protein_coding	6936	intergenic	Alzheimer's Disease
14	rs4904929	92937293	3.53e-12	14	92788925	92962596	ENSG00000140090	SLC24A4	protein_coding	25303	intergenic	Alzheimer's Disease
16	rs12446759	81773003	3.6e-12	16	81772702	81991899	ENSG00000197943	PLCG2	protein_coding	301	intergenic	Alzheimer's Disease
2	rs35589443	127847736	3.98e-12	2	127805603	127864931	ENSG00000136717	BIN1	protein_coding	17195	intergenic	Alzheimer's Disease
17	rs4329	61563458	4.21e-12	17	61562184	61599209	ENSG00000264813	ACE	protein_coding	1274	intergenic	Alzheimer's Disease
6	rs10948363	47487762	4.68e-12	6	47445525	47594999	ENSG00000198087	CD2AP	protein_coding	42237	intergenic	Alzheimer's Disease
8	rs56031191	27449192	6.22e-12	8	27454434	27472548	ENSG00000120885	CLU	protein_coding	5242	downstream	Alzheimer's Disease
15	rs593742	59045774	1.04e-11	15	58887403	59042177	ENSG00000137845	ADAM10	protein_coding	3597	upstream	Alzheimer's Disease
7	rs7805776	143124296	1.14e-11	7	143140546	143141502	ENSG00000185899	TAS2R60	protein_coding	16250	downstream	Alzheimer's Disease
14	rs10498633	92926952	1.14e-11	14	92788925	92962596	ENSG00000140090	SLC24A4	protein_coding	35644	intergenic	Alzheimer's Disease
16	rs12325539	30033633	1.24e-11	16	30016830	30034591	ENSG00000149927	DOC2A	protein_coding	958	intergenic	Alzheimer's Disease
19	rs3764650	1046520	1.59e-11	19	1040102	1065571	ENSG00000064687	ABCA7	protein_coding	6418	intergenic	Alzheimer's Disease
11	rs598561	85652826	1.8e-11	11	85668727	85780924	ENSG00000073921	PICALM	protein_coding	15901	downstream	Alzheimer's Disease
6	rs2093395	41155026	2.05e-11	6	41158015	41168932	ENSG00000112195	TREML2	protein_coding	2989	downstream	Alzheimer's Disease
19	rs75161053	45048858	2.08e-11	19	44979854	45004576	ENSG00000167384	ZNF180	protein_coding	44282	upstream	Alzheimer's Disease
11	rs2293579	47440758	2.28e-11	11	47440320	47447993	ENSG00000165916	PSMC3	protein_coding	438	intergenic	Alzheimer's Disease
19	rs3925162	45639716	3.85e-11	19	45594654	45651335	ENSG00000104866	PPP1R37	protein_coding	11619	intergenic	Alzheimer's Disease
19	rs139136389	45427136	4.21e-11	19	45417504	45422606	ENSG00000130208	APOC1	protein_coding	4530	upstream	Alzheimer's Disease
19	rs117289933	45910365	4.78e-11	19	45910591	45982086	ENSG00000012061	ERCC1	protein_coding	226	downstream	Alzheimer's Disease
2	rs72843896	127793239	4.87e-11	2	127805603	127864931	ENSG00000136717	BIN1	protein_coding	12364	downstream	Alzheimer's Disease
8	rs79832570	145097720	5.02e-11	8	145086582	145101933	ENSG00000186583	SPATC1	protein_coding	4213	intergenic	Alzheimer's Disease
11	rs10897024	60055651	8.23e-11	11	60048014	60076445	ENSG00000110079	MS4A4A	protein_coding	7637	intergenic	Alzheimer's Disease
11	rs74685827	121353077	8.63e-11	11	121322912	121504402	ENSG00000137642	SORL1	protein_coding	30165	intergenic	Alzheimer's Disease
6	rs2858331	32681277	8.76e-11	6	32709119	32714992	ENSG00000237541	HLA-DQA2	protein_coding	27842	downstream	Alzheimer's Disease
8	rs9331908	27463618	9.06e-11	8	27454434	27472548	ENSG00000120885	CLU	protein_coding	8930	intergenic	Alzheimer's Disease
11	rs3781837	121448972	1.28e-10	11	121322912	121504402	ENSG00000137642	SORL1	protein_coding	55430	intergenic	Alzheimer's Disease
11	rs1784920	121437571	1.35e-10	11	121322912	121504402	ENSG00000137642	SORL1	protein_coding	66831	intergenic	Alzheimer's Disease
19	rs78073763	45649838	1.43e-10	19	45594654	45651335	ENSG00000104866	PPP1R37	protein_coding	1497	intergenic	Alzheimer's Disease
2	rs72959016	127830121	1.7e-10	2	127805603	127864931	ENSG00000136717	BIN1	protein_coding	24518	intergenic	Alzheimer's Disease
19	rs117783785	45699187	1.7e-10	19	45683080	45705702	ENSG00000267545	AC005779.2	protein_coding	6515	intergenic	Alzheimer's Disease
6	rs9394778	41215058	1.97e-10	6	41196062	41206620	ENSG00000188056	TREML4	protein_coding	8438	upstream	Alzheimer's Disease
19	rs200538373	1061892	2.21e-10	19	1040102	1065571	ENSG00000064687	ABCA7	protein_coding	3679	intergenic	Alzheimer's Disease
11	rs11234568	85876222	2.58e-10	11	85955586	85989855	ENSG00000074266	EED	protein_coding	79364	downstream	Alzheimer's Disease
16	rs72824905	81942028	2.66e-10	16	81772702	81991899	ENSG00000197943	PLCG2	protein_coding	49871	intergenic	Alzheimer's Disease
19	rs41290108	45377842	3.52e-10	19	45349432	45392485	ENSG00000130202	PVRL2	protein_coding	14643	intergenic	Alzheimer's Disease
14	rs74093831	106200003	3.77e-10	14	106383838	106391825	ENSG00000226777	KIAA0125	protein_coding	183835	downstream	Alzheimer's Disease
19	rs72654437	45416099	3.98e-10	19	45417504	45422606	ENSG00000130208	APOC1	protein_coding	1405	downstream	Alzheimer's Disease
10	rs7920721	11720308	4.44e-10	10	11784365	11806069	ENSG00000134463	ECHDC3	protein_coding	64057	downstream	Alzheimer's Disease
6	rs3763316	32376746	5.02e-10	6	32361740	32374905	ENSG00000204290	BTNL2	protein_coding	1841	upstream	Alzheimer's Disease
15	rs138799625	50264839	5.12e-10	15	50150435	50475014	ENSG00000104043	ATP8B4	protein_coding	114404	intergenic	Alzheimer's Disease
8	rs4534095	27204598	5.44e-10	8	27168999	27316903	ENSG00000120899	PTK2B	protein_coding	35599	intergenic	Alzheimer's Disease
7	rs56402156	143103481	5.52e-10	7	143087382	143105985	ENSG00000146904	EPHA1	protein_coding	2504	intergenic	Alzheimer's Disease
7	rs6948729	99787372	5.66e-10	7	99798283	99869855	ENSG00000160844	GATS	protein_coding	10911	downstream	Alzheimer's Disease
6	rs9268877	32431147	5.72e-10	6	32407619	32412823	ENSG00000204287	HLA-DRA	protein_coding	18324	upstream	Alzheimer's Disease
14	rs17125924	53391680	5.82e-10	14	53323986	53419153	ENSG00000073712	FERMT2	protein_coding	27473	intergenic	Alzheimer's Disease
19	rs182067414	45425954	6.42e-10	19	45417504	45422606	ENSG00000130208	APOC1	protein_coding	3348	upstream	Alzheimer's Disease
6	rs9275614	32684257	6.83e-10	6	32709119	32714992	ENSG00000237541	HLA-DQA2	protein_coding	24862	downstream	Alzheimer's Disease
11	rs17745409	85812785	7.06e-10	11	85668727	85780924	ENSG00000073921	PICALM	protein_coding	31861	upstream	Alzheimer's Disease
19	rs3752229	1041352	7.48e-10	19	1040102	1065571	ENSG00000064687	ABCA7	protein_coding	1250	intergenic	Alzheimer's Disease
16	rs78924645	31154358	7.71e-10	16	31150246	31161415	ENSG00000178226	PRSS36	protein_coding	4112	intergenic	Alzheimer's Disease
19	rs41290102	45371188	8.6e-10	19	45349432	45392485	ENSG00000130202	PVRL2	protein_coding	21297	intergenic	Alzheimer's Disease
7	rs9640386	143132183	8.88e-10	7	143140546	143141502	ENSG00000185899	TAS2R60	protein_coding	8363	downstream	Alzheimer's Disease
6	rs3997700	41219627	9.63e-10	6	41196062	41206620	ENSG00000188056	TREML4	protein_coding	13007	upstream	Alzheimer's Disease
7	rs10808026	143099133	1.03e-09	7	143087382	143105985	ENSG00000146904	EPHA1	protein_coding	6852	intergenic	Alzheimer's Disease
16	rs12102776	31166028	1.12e-09	16	31150246	31161415	ENSG00000178226	PRSS36	protein_coding	4613	upstream	Alzheimer's Disease
7	rs5015755	100013402	1.56e-09	7	100026413	100031741	ENSG00000146834	MEPCE	protein_coding	13011	downstream	Alzheimer's Disease
21	rs2830489	28148191	1.72e-09	21	28208066	28217728	ENSG00000154734	ADAMTS1	protein_coding	59875	downstream	Alzheimer's Disease
6	rs9378202	32341208	1.76e-09	6	32256303	32339684	ENSG00000204296	C6orf10	protein_coding	1524	upstream	Alzheimer's Disease
1	rs2182911	207660071	1.85e-09	1	207627575	207663240	ENSG00000117322	CR2	protein_coding	3169	intergenic	Alzheimer's Disease
19	rs187183066	45375585	1.98e-09	19	45349432	45392485	ENSG00000130202	PVRL2	protein_coding	16900	intergenic	Alzheimer's Disease
11	rs61904266	85871214	2.11e-09	11	85955586	85989855	ENSG00000074266	EED	protein_coding	84372	downstream	Alzheimer's Disease
19	rs12609547	45532009	2.45e-09	19	45504688	45541452	ENSG00000104856	RELB	protein_coding	9443	intergenic	Alzheimer's Disease
17	rs199456	44797919	2.57e-09	17	44668035	44834830	ENSG00000073969	NSF	protein_coding	36911	intergenic	Alzheimer's Disease
8	rs138529507	27494366	2.6e-09	8	27491385	27534293	ENSG00000168077	SCARA3	protein_coding	2981	intergenic	Alzheimer's Disease
10	rs7068614	11721477	2.7e-09	10	11784365	11806069	ENSG00000134463	ECHDC3	protein_coding	62888	downstream	Alzheimer's Disease
19	rs71352236	45375413	2.72e-09	19	45349432	45392485	ENSG00000130202	PVRL2	protein_coding	17072	intergenic	Alzheimer's Disease
7	rs941287	99807473	2.94e-09	7	99815864	99819113	ENSG00000213413	PVRIG	protein_coding	8391	downstream	Alzheimer's Disease
19	rs34450379	54766055	3.23e-09	19	54754263	54761164	ENSG00000105609	LILRB5	protein_coding	4891	upstream	Alzheimer's Disease
8	rs11776293	27418429	3.56e-09	8	27348296	27403081	ENSG00000120915	EPHX2	protein_coding	15348	upstream	Alzheimer's Disease
19	rs74607435	45235700	3.71e-09	19	45250962	45263301	ENSG00000069399	BCL3	protein_coding	15262	downstream	Alzheimer's Disease
19	rs3848526	45699240	3.88e-09	19	45683080	45705702	ENSG00000267545	AC005779.2	protein_coding	6462	intergenic	Alzheimer's Disease
19	rs204906	45461980	4.16e-09	19	45457842	45496599	ENSG00000104853	CLPTM1	protein_coding	4138	intergenic	Alzheimer's Disease
17	rs72828889	4974431	5.32e-09	17	4981543	4999669	ENSG00000180787	ZFP3	protein_coding	7112	downstream	Alzheimer's Disease
6	rs2395166	32388275	5.39e-09	6	32361740	32374905	ENSG00000204290	BTNL2	protein_coding	13370	upstream	Alzheimer's Disease
19	rs10424663	45429099	6.48e-09	19	45417504	45422606	ENSG00000130208	APOC1	protein_coding	6493	upstream	Alzheimer's Disease
19	rs55848260	45080369	6.65e-09	19	45116940	45140081	ENSG00000216588	IGSF23	protein_coding	36571	downstream	Alzheimer's Disease
19	rs76261208	44515074	7.46e-09	19	44507100	44518078	ENSG00000159882	ZNF230	protein_coding	3004	intergenic	Alzheimer's Disease
5	rs2032794	86432617	7.86e-09	5	86512423	86534822	ENSG00000233828	AC008394.1	protein_coding	79806	downstream	Alzheimer's Disease
6	rs13204032	32420469	8.09e-09	6	32407619	32412823	ENSG00000204287	HLA-DRA	protein_coding	7646	upstream	Alzheimer's Disease
8	rs2582367	27480025	8.63e-09	8	27454434	27472548	ENSG00000120885	CLU	protein_coding	7477	upstream	Alzheimer's Disease
8	rs9297949	95969445	9e-09	8	95938200	95961639	ENSG00000164938	TP53INP1	protein_coding	7806	upstream	Alzheimer's Disease
19	rs139267469	45162059	9.31e-09	19	45165545	45187631	ENSG00000186567	CEACAM19	protein_coding	3486	downstream	Alzheimer's Disease
6	rs7774615	47421188	1.02e-08	6	47445525	47594999	ENSG00000198087	CD2AP	protein_coding	24337	downstream	Alzheimer's Disease
6	rs28895071	32417715	1.05e-08	6	32407619	32412823	ENSG00000204287	HLA-DRA	protein_coding	4892	upstream	Alzheimer's Disease
6	rs28895073	32417723	1.07e-08	6	32407619	32412823	ENSG00000204287	HLA-DRA	protein_coding	4900	upstream	Alzheimer's Disease
10	rs4934153	82191255	1.08e-08	10	82167585	82192753	ENSG00000122378	FAM213A	protein_coding	1498	intergenic	Alzheimer's Disease
1	rs2070901	161185058	1.2e-08	1	161185024	161190489	ENSG00000158869	FCER1G	protein_coding	34	intergenic	Alzheimer's Disease
8	rs9314348	27345426	1.2e-08	8	27348296	27403081	ENSG00000120915	EPHX2	protein_coding	2870	downstream	Alzheimer's Disease
19	rs73572039	45342630	1.37e-08	19	45349432	45392485	ENSG00000130202	PVRL2	protein_coding	6802	downstream	Alzheimer's Disease
21	rs11702792	28163086	1.41e-08	21	28208066	28217728	ENSG00000154734	ADAMTS1	protein_coding	44980	downstream	Alzheimer's Disease
7	rs12703526	143107588	1.56e-08	7	143087382	143105985	ENSG00000146904	EPHA1	protein_coding	1603	upstream	Alzheimer's Disease
19	rs166907	45386855	1.62e-08	19	45349432	45392485	ENSG00000130202	PVRL2	protein_coding	5630	intergenic	Alzheimer's Disease
1	rs114644769	207842622	1.75e-08	1	207818458	207911761	ENSG00000197721	CR1L	protein_coding	24164	intergenic	Alzheimer's Disease
8	rs1693551	101675584	1.78e-08	8	101585116	101675643	ENSG00000174226	SNX31	protein_coding	59	intergenic	Alzheimer's Disease
11	rs10838725	47557871	1.87e-08	11	47586888	47606114	ENSG00000213619	NDUFS3	protein_coding	29017	downstream	Alzheimer's Disease
17	rs8070723	44081064	1.97e-08	17	44076616	44077060	ENSG00000256762	STH	protein_coding	4004	upstream	Alzheimer's Disease
3	rs61762319	154801978	2.14e-08	3	154741913	154901497	ENSG00000196549	MME	protein_coding	60065	intergenic	Alzheimer's Disease
19	rs16978738	44636802	2.27e-08	19	44616334	44637027	ENSG00000256294	ZNF225	protein_coding	225	intergenic	Alzheimer's Disease
8	rs34674752	145154222	2.51e-08	8	145153536	145163027	ENSG00000179526	SHARPIN	protein_coding	686	intergenic	Alzheimer's Disease
21	rs62222965	27597762	2.75e-08	21	27252861	27543446	ENSG00000142192	APP	protein_coding	54316	upstream	Alzheimer's Disease
21	rs466448	27544108	3.01e-08	21	27252861	27543446	ENSG00000142192	APP	protein_coding	662	upstream	Alzheimer's Disease
19	rs77241309	45349177	3.17e-08	19	45349432	45392485	ENSG00000130202	PVRL2	protein_coding	255	downstream	Alzheimer's Disease
19	rs35917007	1849147	3.18e-08	19	1815248	1848452	ENSG00000079313	REXO1	protein_coding	695	upstream	Alzheimer's Disease
6	rs976271	114682727	3.24e-08	6	114376750	114664209	ENSG00000249853	HS3ST5	protein_coding	18518	upstream	Alzheimer's Disease
7	rs2189965	28172014	3.79e-08	7	27870192	28220362	ENSG00000153814	JAZF1	protein_coding	48348	intergenic	Alzheimer's Disease
19	rs389261	45420343	3.95e-08	19	45417504	45422606	ENSG00000130208	APOC1	protein_coding	2263	intergenic	Alzheimer's Disease
19	rs346751	45734433	4.11e-08	19	45715879	45737469	ENSG00000130201	EXOC3L2	protein_coding	3036	intergenic	Alzheimer's Disease
1	rs11579514	161143312	4.2e-08	1	161141100	161147287	ENSG00000158850	B4GALT3	protein_coding	2212	intergenic	Alzheimer's Disease
16	rs11548656	81916912	4.46e-08	16	81772702	81991899	ENSG00000197943	PLCG2	protein_coding	74987	intergenic	Alzheimer's Disease
19	rs2965164	45202052	5e-08	19	45202421	45213986	ENSG00000213892	CEACAM16	protein_coding	369	downstream	Alzheimer's Disease
3	rs9834970	36856030	6.63e-19	3	36868311	36986548	ENSG00000168016	TRANK1	protein_coding	12281	downstream	Bipolar Disorder
6	rs1487445	98565211	1.48e-15	6	99282580	99286660	ENSG00000184486	POU3F2	protein_coding	717369	downstream	Bipolar Disorder
12	rs1006737	2345295	2.04e-15	12	2055220	2113701	ENSG00000151065	DCP1B	protein_coding	231594	upstream	Bipolar Disorder
6	rs13195402	26463575	5.75e-15	6	26458150	26476849	ENSG00000112763	BTN2A1	protein_coding	5425	intergenic	Bipolar Disorder
6	rs17693963	27710165	5.84e-14	6	27775257	27775709	ENSG00000185130	HIST1H2BL	protein_coding	65092	downstream	Bipolar Disorder
11	rs174601	61623140	3.8e-13	11	61560452	61634826	ENSG00000134824	FADS2	protein_coding	11686	intergenic	Bipolar Disorder
3	rs13083798	52649748	5.1e-13	3	52568029	52613253	ENSG00000168273	SMIM4	protein_coding	36495	upstream	Bipolar Disorder
6	rs13207082	27251379	8.63e-13	6	27253682	27279949	ENSG00000158553	POM121L2	protein_coding	2303	downstream	Bipolar Disorder
6	rs13194504	28630691	2.2e-12	6	28539407	28583989	ENSG00000232040	SCAND3	protein_coding	46702	upstream	Bipolar Disorder
6	rs13197574	28060239	4.05e-12	6	28048753	28057341	ENSG00000197279	ZNF165	protein_coding	2898	upstream	Bipolar Disorder
6	rs2232423	28366151	4.97e-12	6	28346732	28367511	ENSG00000158691	ZSCAN12	protein_coding	1360	intergenic	Bipolar Disorder
3	rs2071042	52864584	5.74e-12	3	52846991	52865495	ENSG00000055955	ITIH4	protein_coding	911	intergenic	Bipolar Disorder
6	rs1235162	29537224	6.9e-12	6	29523292	29527702	ENSG00000213886	UBD	protein_coding	9522	upstream	Bipolar Disorder
6	rs3117143	29031142	2.41e-11	6	29011990	29013017	ENSG00000204704	OR2W1	protein_coding	18125	upstream	Bipolar Disorder
6	rs13213200	26755915	2.44e-11	6	26636518	26659980	ENSG00000181315	ZNF322	protein_coding	95935	upstream	Bipolar Disorder
3	rs9311474	52338852	2.54e-11	3	52321105	52329272	ENSG00000168237	GLYCTK	protein_coding	9580	upstream	Bipolar Disorder
6	rs1541269	30103360	2.77e-11	6	30103885	30116512	ENSG00000204614	TRIM40	protein_coding	525	downstream	Bipolar Disorder
2	rs2314398	97413488	4.95e-11	2	97371666	97405801	ENSG00000114988	LMAN2L	protein_coding	7687	upstream	Bipolar Disorder
7	rs7810903	11904138	4.96e-11	7	11409984	11871824	ENSG00000005108	THSD7A	protein_coding	32314	upstream	Bipolar Disorder
6	rs1264350	30796545	5.76e-11	6	30844198	30867933	ENSG00000204580	DDR1	protein_coding	47653	downstream	Bipolar Disorder
6	rs3130544	31058340	5.82e-11	6	31079000	31080336	ENSG00000204542	C6orf15	protein_coding	20660	downstream	Bipolar Disorder
12	rs4765913	2419896	7.08e-11	12	2055220	2113701	ENSG00000151065	DCP1B	protein_coding	306195	upstream	Bipolar Disorder
6	rs7749823	26158079	7.77e-11	6	26158349	26171577	ENSG00000158373	HIST1H2BD	protein_coding	270	downstream	Bipolar Disorder
11	rs12575685	70517927	1.24e-10	11	70313961	70963623	ENSG00000162105	SHANK2	protein_coding	203966	intergenic	Bipolar Disorder
10	rs10994397	62279124	1.33e-10	10	61786056	62493248	ENSG00000151150	ANK3	protein_coding	214124	intergenic	Bipolar Disorder
10	rs17095355	111735750	1.5e-10	10	111756126	111895323	ENSG00000148700	ADD3	protein_coding	20376	downstream	Bipolar Disorder
6	rs1264372	30769726	2.04e-10	6	30710976	30712331	ENSG00000137331	IER3	protein_coding	57395	upstream	Bipolar Disorder
11	rs11601580	70559893	2.22e-10	11	70313961	70963623	ENSG00000162105	SHANK2	protein_coding	245932	intergenic	Bipolar Disorder
6	rs3130247	30515043	2.22e-10	6	30509154	30524951	ENSG00000204590	GNL1	protein_coding	5889	intergenic	Bipolar Disorder
5	rs30084	169275842	2.5e-10	5	169291268	169407744	ENSG00000204767	FAM196B	protein_coding	15426	downstream	Bipolar Disorder
15	rs11633181	84952974	2.58e-10	15	84904525	84914120	ENSG00000184206	GOLGA6L4	protein_coding	38854	upstream	Bipolar Disorder
16	rs28455634	9230816	2.63e-10	16	9185505	9215497	ENSG00000182831	C16orf72	protein_coding	15319	upstream	Bipolar Disorder
20	rs2157361	43751782	2.71e-10	20	43752066	43753106	ENSG00000168703	WFDC12	protein_coding	284	downstream	Bipolar Disorder
20	rs17420378	43629135	3.19e-10	20	43595115	43708600	ENSG00000101109	STK4	protein_coding	34020	intergenic	Bipolar Disorder
6	rs427037	32212264	3.54e-10	6	32162620	32191844	ENSG00000204301	NOTCH4	protein_coding	20420	upstream	Bipolar Disorder
15	rs12908549	85322351	5.26e-10	15	85291866	85349659	ENSG00000166716	ZNF592	protein_coding	27308	intergenic	Bipolar Disorder
3	rs9811916	36878086	5.64e-10	3	36868311	36986548	ENSG00000168016	TRANK1	protein_coding	9775	intergenic	Bipolar Disorder
8	rs17151140	9982105	6.98e-10	8	9911778	10286401	ENSG00000175806	MSRA	protein_coding	70327	intergenic	Bipolar Disorder
12	rs2239017	2289651	8.48e-10	12	2055220	2113701	ENSG00000151065	DCP1B	protein_coding	175950	upstream	Bipolar Disorder
6	rs9358946	26478927	1.03e-09	6	26458150	26476849	ENSG00000112763	BTN2A1	protein_coding	2078	upstream	Bipolar Disorder
3	rs55807227	52792537	1.5e-09	3	52744800	52804965	ENSG00000114904	NEK4	protein_coding	12428	intergenic	Bipolar Disorder
17	rs9901595	42305699	1.51e-09	17	42282401	42298994	ENSG00000108312	UBTF	protein_coding	6705	upstream	Bipolar Disorder
8	rs28721478	9889400	1.52e-09	8	9911778	10286401	ENSG00000175806	MSRA	protein_coding	22378	downstream	Bipolar Disorder
6	rs3094636	30211755	1.6e-09	6	30152232	30181204	ENSG00000234127	TRIM26	protein_coding	30551	upstream	Bipolar Disorder
1	rs472913	61095558	1.89e-09	1	61330931	61928465	ENSG00000162599	NFIA	protein_coding	235373	downstream	Bipolar Disorder
6	rs2844531	31353171	2.56e-09	6	31371356	31383092	ENSG00000204520	MICA	protein_coding	18185	downstream	Bipolar Disorder
2	rs78381888	97500775	3.05e-09	2	97481982	97499648	ENSG00000168763	CNNM3	protein_coding	1127	upstream	Bipolar Disorder
20	rs734784	43723627	3.36e-09	20	43720951	43729753	ENSG00000124134	KCNS1	protein_coding	2676	intergenic	Bipolar Disorder
11	rs4672	64009879	3.42e-09	11	64008475	64011604	ENSG00000173486	FKBP2	protein_coding	1404	intergenic	Bipolar Disorder
15	rs4702	91426560	3.52e-09	15	91411822	91426688	ENSG00000140564	FURIN	protein_coding	128	intergenic	Bipolar Disorder
8	rs11777402	144995736	3.6e-09	8	144989321	145050902	ENSG00000178209	PLEC	protein_coding	6415	intergenic	Bipolar Disorder
20	rs237475	48049506	5.17e-09	20	47980414	48099184	ENSG00000158445	KCNB1	protein_coding	49678	intergenic	Bipolar Disorder
11	rs678397	66324583	5.46e-09	11	66330934	66336312	ENSG00000174080	CTSF	protein_coding	6351	downstream	Bipolar Disorder
8	rs509820	9794093	6.21e-09	8	9911778	10286401	ENSG00000175806	MSRA	protein_coding	117685	downstream	Bipolar Disorder
13	rs2316463	113901406	7.48e-09	13	113862552	113919399	ENSG00000139842	CUL4A	protein_coding	17993	intergenic	Bipolar Disorder
6	rs3800307	27185792	8.18e-09	6	27215480	27224403	ENSG00000112812	PRSS16	protein_coding	29688	downstream	Bipolar Disorder
8	rs2609653	34236992	9.02e-09	8	33448856	33457624	ENSG00000133878	DUSP26	protein_coding	779368	upstream	Bipolar Disorder
1	rs2165446	163758093	1.04e-08	1	163236366	163325554	ENSG00000143228	NUF2	protein_coding	432539	upstream	Bipolar Disorder
5	rs13166360	7520881	1.21e-08	5	7396321	7830194	ENSG00000078295	ADCY2	protein_coding	124560	intergenic	Bipolar Disorder
4	rs17388568	123329362	1.39e-08	4	123300121	123350957	ENSG00000164113	ADAD1	protein_coding	21595	intergenic	Bipolar Disorder
6	rs7746199	27261324	1.4e-08	6	27253682	27279949	ENSG00000158553	POM121L2	protein_coding	7642	intergenic	Bipolar Disorder
7	rs10255167	140676153	1.6e-08	7	140705854	140715028	ENSG00000090263	MRPS33	protein_coding	29701	downstream	Bipolar Disorder
6	rs17813294	98464608	1.82e-08	6	97590037	97731093	ENSG00000146263	MMS22L	protein_coding	733515	upstream	Bipolar Disorder
6	rs2844697	30932309	1.92e-08	6	30908749	30921998	ENSG00000168631	DPCR1	protein_coding	10311	upstream	Bipolar Disorder
17	rs7220138	42254011	2.08e-08	17	42247815	42256451	ENSG00000161664	ASB16	protein_coding	2440	intergenic	Bipolar Disorder
8	rs3088186	10226355	2.08e-08	8	9911778	10286401	ENSG00000175806	MSRA	protein_coding	60046	intergenic	Bipolar Disorder
16	rs11647445	9926966	2.15e-08	16	9852376	10276611	ENSG00000183454	GRIN2A	protein_coding	74590	intergenic	Bipolar Disorder
6	rs960145	166996991	2.43e-08	6	166945369	166947709	ENSG00000269048	Z98049.1	protein_coding	49282	upstream	Bipolar Disorder
2	rs17183814	166152389	2.68e-08	2	166095912	166248818	ENSG00000136531	SCN2A	protein_coding	56477	intergenic	Bipolar Disorder
20	rs6121975	60851579	2.69e-08	20	60813580	60871268	ENSG00000130703	OSBPL2	protein_coding	19689	intergenic	Bipolar Disorder
9	rs62581014	141066490	2.77e-08	9	140772241	141019076	ENSG00000148408	CACNA1B	protein_coding	47414	upstream	Bipolar Disorder
6	rs9357138	32219838	3.24e-08	6	32162620	32191844	ENSG00000204301	NOTCH4	protein_coding	27994	upstream	Bipolar Disorder
6	rs13198474	25874423	4.6e-08	6	25833294	25882514	ENSG00000124564	SLC17A3	protein_coding	8091	intergenic	Bipolar Disorder
10	rs7903146	114758349	4.86e-137	10	114710009	114927437	ENSG00000148737	TCF7L2	protein_coding	48340	intergenic	Type 2 Diabetes
11	rs2237897	2858546	5.13e-28	11	2465914	2870339	ENSG00000053918	KCNQ1	protein_coding	11793	intergenic	Type 2 Diabetes
3	rs6769511	185530290	1.13e-27	3	185361527	185542844	ENSG00000073792	IGF2BP2	protein_coding	12554	intergenic	Type 2 Diabetes
7	rs10244051	15063833	2.37e-21	7	14184674	15014402	ENSG00000136267	DGKB	protein_coding	49431	upstream	Type 2 Diabetes
10	rs75933965	114749421	1.07e-19	10	114710009	114927437	ENSG00000148737	TCF7L2	protein_coding	39412	intergenic	Type 2 Diabetes
10	rs7100388	114825813	3.77e-19	10	114710009	114927437	ENSG00000148737	TCF7L2	protein_coding	101624	intergenic	Type 2 Diabetes
5	rs464605	55807370	1.17e-16	5	55807394	55902059	ENSG00000225940	AC022431.2	protein_coding	24	downstream	Type 2 Diabetes
11	rs3842753	2181060	4.52e-16	11	2181009	2182571	ENSG00000254647	INS	protein_coding	51	intergenic	Type 2 Diabetes
3	rs11708067	123065778	4.04e-15	3	123001143	123168605	ENSG00000173175	ADCY5	protein_coding	64635	intergenic	Type 2 Diabetes
16	rs1421085	53800954	6.36e-15	16	53737875	54155853	ENSG00000140718	FTO	protein_coding	63079	intergenic	Type 2 Diabetes
10	rs12255179	114829695	7.58e-15	10	114710009	114927437	ENSG00000148737	TCF7L2	protein_coding	97742	intergenic	Type 2 Diabetes
10	rs11257655	12307894	7.93e-15	10	12237964	12292588	ENSG00000151465	CDC123	protein_coding	15306	upstream	Type 2 Diabetes
12	rs343092	66250940	2.82e-14	12	66245120	66275947	ENSG00000197301	RP11-366L20.2	protein_coding	5820	intergenic	Type 2 Diabetes
11	rs10830963	92708710	3.48e-14	11	92702886	92718232	ENSG00000134640	MTNR1B	protein_coding	5824	intergenic	Type 2 Diabetes
11	rs151212	2690293	2.49e-13	11	2465914	2870339	ENSG00000053918	KCNQ1	protein_coding	180046	intergenic	Type 2 Diabetes
12	rs7979673	66227257	3.59e-13	12	66217911	66360075	ENSG00000149948	HMGA2	protein_coding	9346	intergenic	Type 2 Diabetes
10	rs114322470	114736670	9.7e-13	10	114710009	114927437	ENSG00000148737	TCF7L2	protein_coding	26661	intergenic	Type 2 Diabetes
7	rs849134	28196222	1.23e-12	7	27870192	28220362	ENSG00000153814	JAZF1	protein_coding	24140	intergenic	Type 2 Diabetes
7	rs849335	28223990	1.69e-12	7	27870192	28220362	ENSG00000153814	JAZF1	protein_coding	3628	upstream	Type 2 Diabetes
3	rs6763887	185482618	3.55e-12	3	185430316	185447575	ENSG00000163915	C3orf65	protein_coding	35043	upstream	Type 2 Diabetes
2	rs1128249	165528624	3.71e-12	2	165510134	165700189	ENSG00000082438	COBLL1	protein_coding	18490	intergenic	Type 2 Diabetes
11	rs10743152	2195981	1.06e-11	11	2185159	2193107	ENSG00000180176	TH	protein_coding	2874	upstream	Type 2 Diabetes
2	rs5023163	16663741	1.16e-11	2	16730727	16847599	ENSG00000197872	FAM49A	protein_coding	66986	downstream	Type 2 Diabetes
7	rs2971681	44183187	7.13e-11	7	44183872	44237769	ENSG00000106633	GCK	protein_coding	685	downstream	Type 2 Diabetes
7	rs1799884	44229068	7.23e-11	7	44183872	44237769	ENSG00000106633	GCK	protein_coding	8701	intergenic	Type 2 Diabetes
11	rs6356	2190951	2.08e-10	11	2185159	2193107	ENSG00000180176	TH	protein_coding	2156	intergenic	Type 2 Diabetes
11	rs231362	2691471	3.42e-10	11	2465914	2870339	ENSG00000053918	KCNQ1	protein_coding	178868	intergenic	Type 2 Diabetes
10	rs2094405	114715689	4.02e-10	10	114710009	114927437	ENSG00000148737	TCF7L2	protein_coding	5680	intergenic	Type 2 Diabetes
2	rs2943645	227099180	4.52e-10	2	227596033	227664475	ENSG00000169047	IRS1	protein_coding	496853	downstream	Type 2 Diabetes
15	rs6495240	77766556	5.88e-10	15	77712754	77777949	ENSG00000140382	HMG20A	protein_coding	11393	intergenic	Type 2 Diabetes
7	rs10452738	69453714	1.26e-09	7	69063905	70258054	ENSG00000158321	AUTS2	protein_coding	389809	intergenic	Type 2 Diabetes
7	rs6972880	15052164	2.54e-09	7	14184674	15014402	ENSG00000136267	DGKB	protein_coding	37762	upstream	Type 2 Diabetes
7	rs2533458	69144192	2.72e-09	7	69063905	70258054	ENSG00000158321	AUTS2	protein_coding	80287	intergenic	Type 2 Diabetes
6	rs9368222	20686996	2.74e-09	6	20534688	21232635	ENSG00000145996	CDKAL1	protein_coding	152308	intergenic	Type 2 Diabetes
8	rs10505310	118174635	5.04e-09	8	117962512	118188953	ENSG00000164756	SLC30A8	protein_coding	14318	intergenic	Type 2 Diabetes
2	rs79953491	165555539	5.6e-09	2	165510134	165700189	ENSG00000082438	COBLL1	protein_coding	45405	intergenic	Type 2 Diabetes
7	rs6943555	69806023	6.17e-09	7	69063905	70258054	ENSG00000158321	AUTS2	protein_coding	452031	intergenic	Type 2 Diabetes
7	rs11764821	69023499	6.24e-09	7	69063905	70258054	ENSG00000158321	AUTS2	protein_coding	40406	downstream	Type 2 Diabetes
15	rs8028277	75684085	1.14e-08	15	75661720	75748183	ENSG00000169375	SIN3A	protein_coding	22365	intergenic	Type 2 Diabetes
10	rs7919409	114824976	1.63e-08	10	114710009	114927437	ENSG00000148737	TCF7L2	protein_coding	102461	intergenic	Type 2 Diabetes
10	rs11196175	114736614	2.17e-08	10	114710009	114927437	ENSG00000148737	TCF7L2	protein_coding	26605	intergenic	Type 2 Diabetes
12	rs6580924	53406838	2.24e-08	12	53399942	53435993	ENSG00000063046	EIF4B	protein_coding	6896	intergenic	Type 2 Diabetes
11	rs10770125	2169014	3.31e-08	11	2150342	2170833	ENSG00000167244	IGF2	protein_coding	1819	intergenic	Type 2 Diabetes
15	rs7119	77777632	3.36e-08	15	77712754	77777949	ENSG00000140382	HMG20A	protein_coding	317	intergenic	Type 2 Diabetes
19	rs2231944	41938208	3.54e-08	19	41937223	41946622	ENSG00000105341	ATP5SL	protein_coding	985	intergenic	Type 2 Diabetes
6	rs13210017	38870939	3.68e-08	6	38683117	38998301	ENSG00000124721	DNAH8	protein_coding	127362	intergenic	Type 2 Diabetes
10	rs7094463	114711983	3.68e-08	10	114710009	114927437	ENSG00000148737	TCF7L2	protein_coding	1974	intergenic	Type 2 Diabetes
12	rs10778839	82324573	3.92e-08	12	81652045	82153332	ENSG00000139220	PPFIA2	protein_coding	171241	upstream	Type 2 Diabetes
6	rs6900354	47305301	3.94e-08	6	47199268	47277641	ENSG00000146072	TNFRSF21	protein_coding	27660	upstream	Type 2 Diabetes
12	rs661114	89337963	4.35e-08	12	88886570	88974628	ENSG00000049130	KITLG	protein_coding	363335	upstream	Type 2 Diabetes
4	rs4694424	72554228	0	4	72607410	72669758	ENSG00000145321	GC	protein_coding	53182	downstream	Vitamin D
4	rs2282679	72608383	0	4	72607410	72669758	ENSG00000145321	GC	protein_coding	973	intergenic	Vitamin D
4	rs7041	72618334	0	4	72607410	72669758	ENSG00000145321	GC	protein_coding	10924	intergenic	Vitamin D
4	rs842872	72695059	0	4	72607410	72669758	ENSG00000145321	GC	protein_coding	25301	upstream	Vitamin D
4	rs1402155	72705908	0	4	72607410	72669758	ENSG00000145321	GC	protein_coding	36150	upstream	Vitamin D
11	rs11023332	14784110	0	11	14665269	14892350	ENSG00000152270	PDE3B	protein_coding	108240	intergenic	Vitamin D
11	rs1993116	14910234	0	11	14899553	14913798	ENSG00000186104	CYP2R1	protein_coding	3564	intergenic	Vitamin D
11	rs12785878	71167449	0	11	71164155	71235153	ENSG00000172890	NADSYN1	protein_coding	3294	intergenic	Vitamin D
4	rs62302166	72639207	2.83e-292	4	72607410	72669758	ENSG00000145321	GC	protein_coding	30551	intergenic	Vitamin D
11	rs3829251	71194559	1.89e-283	11	71164155	71235153	ENSG00000172890	NADSYN1	protein_coding	30404	intergenic	Vitamin D
11	rs10832256	14442875	5.39e-277	11	14464986	14521573	ENSG00000129083	COPB1	protein_coding	22111	downstream	Vitamin D
4	rs395371	72572374	4.55e-257	4	72607410	72669758	ENSG00000145321	GC	protein_coding	35036	downstream	Vitamin D
11	rs11023374	14903636	2.17e-213	11	14899553	14913798	ENSG00000186104	CYP2R1	protein_coding	4083	intergenic	Vitamin D
11	rs111888101	14376802	1.55e-191	11	14299472	14386052	ENSG00000133818	RRAS2	protein_coding	9250	intergenic	Vitamin D
11	rs1540128	71118188	1.04e-188	11	71139239	71163914	ENSG00000172893	DHCR7	protein_coding	21051	downstream	Vitamin D
4	rs451857	72562966	1.57e-181	4	72607410	72669758	ENSG00000145321	GC	protein_coding	44444	downstream	Vitamin D
4	rs75774690	72632642	1.02e-177	4	72607410	72669758	ENSG00000145321	GC	protein_coding	25232	intergenic	Vitamin D
4	rs10010987	72755840	9.4e-171	4	72607410	72669758	ENSG00000145321	GC	protein_coding	86082	upstream	Vitamin D
11	rs72632971	14282877	1.42e-152	11	14299472	14386052	ENSG00000133818	RRAS2	protein_coding	16595	downstream	Vitamin D
11	rs7129781	14912417	7.71e-142	11	14899553	14913798	ENSG00000186104	CYP2R1	protein_coding	1381	intergenic	Vitamin D
19	rs10426201	48384749	1.37e-129	19	48373723	48389654	ENSG00000105398	SULT2A1	protein_coding	4905	intergenic	Vitamin D
4	rs2365522	72776163	9.41e-125	4	72607410	72669758	ENSG00000145321	GC	protein_coding	106405	upstream	Vitamin D
11	rs4756786	14285900	5.83e-118	11	14299472	14386052	ENSG00000133818	RRAS2	protein_coding	13572	downstream	Vitamin D
4	rs77431995	72734468	5.08e-110	4	72607410	72669758	ENSG00000145321	GC	protein_coding	64710	upstream	Vitamin D
11	rs73412653	14747297	1.62e-102	11	14665269	14892350	ENSG00000152270	PDE3B	protein_coding	82028	intergenic	Vitamin D
4	rs114360759	72682451	8.34e-97	4	72607410	72669758	ENSG00000145321	GC	protein_coding	12693	upstream	Vitamin D
4	rs7665177	73055314	6.75e-95	4	72897521	73013784	ENSG00000056291	NPFFR2	protein_coding	41530	upstream	Vitamin D
4	rs4547769	73080159	4.5e-92	4	72897521	73013784	ENSG00000056291	NPFFR2	protein_coding	66375	upstream	Vitamin D
12	rs10859995	96375682	1.06e-88	12	96366440	96390143	ENSG00000084110	HAL	protein_coding	9242	intergenic	Vitamin D
4	rs116651750	72820770	3.67e-86	4	72897521	73013784	ENSG00000056291	NPFFR2	protein_coding	76751	downstream	Vitamin D
4	rs13108630	72786422	2.74e-81	4	72897521	73013784	ENSG00000056291	NPFFR2	protein_coding	111099	downstream	Vitamin D
11	rs11233800	71182901	7.31e-81	11	71164155	71235153	ENSG00000172890	NADSYN1	protein_coding	18746	intergenic	Vitamin D
4	rs35887244	72455689	2.79e-75	4	72053003	72437804	ENSG00000080493	SLC4A4	protein_coding	17885	upstream	Vitamin D
4	rs1915184	72796990	6.43e-73	4	72897521	73013784	ENSG00000056291	NPFFR2	protein_coding	100531	downstream	Vitamin D
4	rs6815610	72836198	1.61e-69	4	72897521	73013784	ENSG00000056291	NPFFR2	protein_coding	61323	downstream	Vitamin D
4	rs111978854	72642367	1.04e-67	4	72607410	72669758	ENSG00000145321	GC	protein_coding	27391	intergenic	Vitamin D
19	rs188440	48372133	2.75e-67	19	48373723	48389654	ENSG00000105398	SULT2A1	protein_coding	1590	downstream	Vitamin D
4	rs9291163	72699705	2.65e-66	4	72607410	72669758	ENSG00000145321	GC	protein_coding	29947	upstream	Vitamin D
4	rs76517698	72691340	9.6e-66	4	72607410	72669758	ENSG00000145321	GC	protein_coding	21582	upstream	Vitamin D
4	rs16847200	72751686	3.9e-65	4	72607410	72669758	ENSG00000145321	GC	protein_coding	81928	upstream	Vitamin D
1	rs12123821	152179152	2.55e-63	1	152184558	152196669	ENSG00000197915	HRNR	protein_coding	5406	downstream	Vitamin D
11	rs10400306	14174170	1.26e-62	11	14299472	14386052	ENSG00000133818	RRAS2	protein_coding	125302	downstream	Vitamin D
11	rs117576073	14912573	5.91e-62	11	14899553	14913798	ENSG00000186104	CYP2R1	protein_coding	1225	intergenic	Vitamin D
4	rs113209890	73236243	2.78e-61	4	73146686	73434516	ENSG00000156140	ADAMTS3	protein_coding	89557	intergenic	Vitamin D
4	rs4266261	72444488	1.95e-60	4	72053003	72437804	ENSG00000080493	SLC4A4	protein_coding	6684	upstream	Vitamin D
4	rs222017	72635512	7.37e-59	4	72607410	72669758	ENSG00000145321	GC	protein_coding	28102	intergenic	Vitamin D
11	rs12417557	14567538	9.25e-59	11	14515329	14541890	ENSG00000256206	PSMA1	protein_coding	25648	upstream	Vitamin D
4	rs7439366	69964338	1.41e-58	4	69917081	69978705	ENSG00000171234	UGT2B7	protein_coding	14367	intergenic	Vitamin D
4	rs1453459	72462972	2.84e-58	4	72053003	72437804	ENSG00000080493	SLC4A4	protein_coding	25168	upstream	Vitamin D
4	rs13148464	72925381	6.34e-56	4	72897521	73013784	ENSG00000056291	NPFFR2	protein_coding	27860	intergenic	Vitamin D
11	rs78110496	15047402	6.53e-56	11	14988214	14993900	ENSG00000110680	CALCA	protein_coding	53502	upstream	Vitamin D
11	rs117363662	15051809	5.25e-54	11	14926543	15103888	ENSG00000175868	CALCB	protein_coding	52079	intergenic	Vitamin D
11	rs61884049	14469598	6.06e-54	11	14464986	14521573	ENSG00000129083	COPB1	protein_coding	4612	intergenic	Vitamin D
4	rs13117570	73043773	8.56e-54	4	72897521	73013784	ENSG00000056291	NPFFR2	protein_coding	29989	upstream	Vitamin D
11	rs35796282	14590593	1.28e-52	11	14515329	14541890	ENSG00000256206	PSMA1	protein_coding	48703	upstream	Vitamin D
1	rs12731336	152448098	1.76e-51	1	152483320	152484653	ENSG00000186207	LCE5A	protein_coding	35222	downstream	Vitamin D
4	rs10030941	72545532	1.98e-51	4	72607410	72669758	ENSG00000145321	GC	protein_coding	61878	downstream	Vitamin D
19	rs117471111	48399316	9.02e-51	19	48373723	48389654	ENSG00000105398	SULT2A1	protein_coding	9662	upstream	Vitamin D
4	rs1844885	72671822	1.95e-50	4	72607410	72669758	ENSG00000145321	GC	protein_coding	2064	upstream	Vitamin D
20	rs17217119	52742590	5.38e-50	20	52769988	52790512	ENSG00000019186	CYP24A1	protein_coding	27398	downstream	Vitamin D
11	rs12418214	14926755	4.83e-49	11	14926543	15103888	ENSG00000175868	CALCB	protein_coding	212	intergenic	Vitamin D
11	rs964184	116648917	1.09e-48	11	116648436	116658766	ENSG00000109917	ZNF259	protein_coding	481	intergenic	Vitamin D
11	rs113137180	14034028	1.16e-47	11	14299472	14386052	ENSG00000133818	RRAS2	protein_coding	265444	downstream	Vitamin D
14	rs8018720	39556185	1.26e-47	14	39501123	39578850	ENSG00000100934	SEC23A	protein_coding	22665	intergenic	Vitamin D
4	rs35245074	72376113	4.61e-47	4	72053003	72437804	ENSG00000080493	SLC4A4	protein_coding	61691	intergenic	Vitamin D
4	rs75083111	73216116	1.99e-45	4	73146686	73434516	ENSG00000156140	ADAMTS3	protein_coding	69430	intergenic	Vitamin D
11	rs78446096	14463755	9.67e-45	11	14464986	14521573	ENSG00000129083	COPB1	protein_coding	1231	downstream	Vitamin D
11	rs4756777	14225082	2.73e-44	11	14299472	14386052	ENSG00000133818	RRAS2	protein_coding	74390	downstream	Vitamin D
19	rs11668505	48348363	3.23e-43	19	48322703	48346587	ENSG00000105392	CRX	protein_coding	1776	upstream	Vitamin D
1	rs12144049	152440910	2.16e-42	1	152483320	152484653	ENSG00000186207	LCE5A	protein_coding	42410	downstream	Vitamin D
15	rs1800588	58723675	4.38e-42	15	58702768	58861151	ENSG00000166035	LIPC	protein_coding	20907	intergenic	Vitamin D
11	rs1790336	71128180	5.85e-42	11	71139239	71163914	ENSG00000172893	DHCR7	protein_coding	11059	downstream	Vitamin D
11	rs1792325	71113304	2.06e-41	11	71139239	71163914	ENSG00000172893	DHCR7	protein_coding	25935	downstream	Vitamin D
4	rs72651420	72875986	6.22e-41	4	72897521	73013784	ENSG00000056291	NPFFR2	protein_coding	21535	downstream	Vitamin D
11	rs7116296	14113759	2.35e-40	11	14299472	14386052	ENSG00000133818	RRAS2	protein_coding	185713	downstream	Vitamin D
11	rs116856365	14770290	3.19e-39	11	14665269	14892350	ENSG00000152270	PDE3B	protein_coding	105021	intergenic	Vitamin D
4	rs34956656	72890376	1.03e-38	4	72897521	73013784	ENSG00000056291	NPFFR2	protein_coding	7145	downstream	Vitamin D
11	rs56023742	14409706	3.41e-38	11	14299472	14386052	ENSG00000133818	RRAS2	protein_coding	23654	upstream	Vitamin D
2	rs17862867	234622310	4.8e-38	2	234621638	234681945	ENSG00000240224	UGT1A5	protein_coding	672	intergenic	Vitamin D
15	rs1532085	58683366	1.55e-37	15	58702768	58861151	ENSG00000166035	LIPC	protein_coding	19402	downstream	Vitamin D
11	rs117421906	14732362	1.68e-37	11	14665269	14892350	ENSG00000152270	PDE3B	protein_coding	67093	intergenic	Vitamin D
19	rs2972515	48464978	5.33e-37	19	48471303	48495427	ENSG00000188334	BSPH1	protein_coding	6325	downstream	Vitamin D
11	rs61878675	14977461	5.42e-37	11	14988214	14993900	ENSG00000110680	CALCA	protein_coding	10753	downstream	Vitamin D
11	rs3135506	116662407	8.05e-37	11	116660083	116663136	ENSG00000110243	APOA5	protein_coding	729	intergenic	Vitamin D
4	rs2177922	72651624	8.58e-37	4	72607410	72669758	ENSG00000145321	GC	protein_coding	18134	intergenic	Vitamin D
11	rs1790309	71109015	1.14e-36	11	71139239	71163914	ENSG00000172893	DHCR7	protein_coding	30224	downstream	Vitamin D
11	rs949178	71200320	1.59e-36	11	71164155	71235153	ENSG00000172890	NADSYN1	protein_coding	34833	intergenic	Vitamin D
4	rs114204813	73110572	4.45e-36	4	73146686	73434516	ENSG00000156140	ADAMTS3	protein_coding	36114	downstream	Vitamin D
11	rs1792308	71081060	6.39e-36	11	71139239	71163914	ENSG00000172893	DHCR7	protein_coding	58179	downstream	Vitamin D
4	rs12503658	70023034	9.82e-36	4	70065669	70080449	ENSG00000213759	UGT2B11	protein_coding	42635	downstream	Vitamin D
11	rs12291021	14958596	1.59e-35	11	14988214	14993900	ENSG00000110680	CALCA	protein_coding	29618	downstream	Vitamin D
11	rs59487812	71192366	2.09e-35	11	71164155	71235153	ENSG00000172890	NADSYN1	protein_coding	28211	intergenic	Vitamin D
20	rs2762942	52788925	7.23e-35	20	52769988	52790512	ENSG00000019186	CYP24A1	protein_coding	1587	intergenic	Vitamin D
11	rs118059895	14711689	1.22e-34	11	14665269	14892350	ENSG00000152270	PDE3B	protein_coding	46420	intergenic	Vitamin D
12	rs10777764	96371005	2.68e-34	12	96366440	96390143	ENSG00000084110	HAL	protein_coding	4565	intergenic	Vitamin D
11	rs12362721	14646407	2.87e-34	11	14515329	14665181	ENSG00000129084	PSMA1	protein_coding	18774	intergenic	Vitamin D
11	rs12792987	15131899	3.21e-33	11	15133970	15268754	ENSG00000188487	INSC	protein_coding	2071	downstream	Vitamin D
11	rs118010373	14757444	2.14e-32	11	14665269	14892350	ENSG00000152270	PDE3B	protein_coding	92175	intergenic	Vitamin D
11	rs117688972	14517459	3.56e-32	11	14515329	14665181	ENSG00000129084	PSMA1	protein_coding	2130	intergenic	Vitamin D
11	rs11023156	14255608	4.47e-32	11	14299472	14386052	ENSG00000133818	RRAS2	protein_coding	43864	downstream	Vitamin D
4	rs77154024	72546264	4.72e-32	4	72607410	72669758	ENSG00000145321	GC	protein_coding	61146	downstream	Vitamin D
12	rs2230885	96367900	5.88e-32	12	96366440	96390143	ENSG00000084110	HAL	protein_coding	1460	intergenic	Vitamin D
4	rs4257713	69972779	3.99e-31	4	69917081	69978705	ENSG00000171234	UGT2B7	protein_coding	5926	intergenic	Vitamin D
4	rs75842780	73259577	5.03e-31	4	73146686	73434516	ENSG00000156140	ADAMTS3	protein_coding	112891	intergenic	Vitamin D
1	rs1039088	152070131	8.07e-31	1	152056620	152061540	ENSG00000182898	TCHHL1	protein_coding	8591	upstream	Vitamin D
11	rs72866411	14371537	9.85e-31	11	14299472	14386052	ENSG00000133818	RRAS2	protein_coding	14515	intergenic	Vitamin D
11	rs7125171	71117463	1.8e-30	11	71139239	71163914	ENSG00000172893	DHCR7	protein_coding	21776	downstream	Vitamin D
4	rs115790635	72418333	4.72e-30	4	72053003	72437804	ENSG00000080493	SLC4A4	protein_coding	19471	intergenic	Vitamin D
15	rs11855284	58689187	5.23e-30	15	58702768	58861151	ENSG00000166035	LIPC	protein_coding	13581	downstream	Vitamin D
11	rs1528656	13992171	1.14e-29	11	13690217	13753893	ENSG00000197601	FAR1	protein_coding	238278	upstream	Vitamin D
11	rs118115876	14671396	1.74e-29	11	14665269	14892350	ENSG00000152270	PDE3B	protein_coding	6127	intergenic	Vitamin D
19	rs2910400	48394042	8.2e-29	19	48373723	48389654	ENSG00000105398	SULT2A1	protein_coding	4388	upstream	Vitamin D
11	rs4757273	14942251	9.74e-29	11	14926543	15103888	ENSG00000175868	CALCB	protein_coding	15708	intergenic	Vitamin D
4	rs1715947	72707339	1.14e-28	4	72607410	72669758	ENSG00000145321	GC	protein_coding	37581	upstream	Vitamin D
1	rs1415432	152480654	1.47e-28	1	152483320	152484653	ENSG00000186207	LCE5A	protein_coding	2666	downstream	Vitamin D
1	rs2131925	63025942	3.61e-28	1	63063158	63071830	ENSG00000132855	ANGPTL3	protein_coding	37216	downstream	Vitamin D
4	rs11729800	73541684	5.34e-28	4	73146686	73434516	ENSG00000156140	ADAMTS3	protein_coding	107168	upstream	Vitamin D
11	rs11023121	14186021	6.74e-28	11	14299472	14386052	ENSG00000133818	RRAS2	protein_coding	113451	downstream	Vitamin D
14	rs13021	39650924	6.97e-28	14	39644387	39652422	ENSG00000100941	PNN	protein_coding	1498	intergenic	Vitamin D
4	rs79484159	72819731	1.59e-27	4	72897521	73013784	ENSG00000056291	NPFFR2	protein_coding	77790	downstream	Vitamin D
19	rs12978962	48334282	2.06e-27	19	48337701	48364769	ENSG00000259009	TPRX2P	protein_coding	3419	downstream	Vitamin D
1	rs61816764	152308971	4.13e-27	1	152274651	152297679	ENSG00000143631	FLG	protein_coding	11292	upstream	Vitamin D
4	rs75681616	72451383	4.32e-27	4	72053003	72437804	ENSG00000080493	SLC4A4	protein_coding	13579	upstream	Vitamin D
11	rs2575847	14471172	4.55e-27	11	14464986	14521573	ENSG00000129083	COPB1	protein_coding	6186	intergenic	Vitamin D
8	rs2205262	117011884	1.26e-26	8	116420724	116821899	ENSG00000104447	TRPS1	protein_coding	189985	upstream	Vitamin D
4	rs114112733	72896015	1.73e-26	4	72897521	73013784	ENSG00000056291	NPFFR2	protein_coding	1506	downstream	Vitamin D
19	rs10426	51517798	4.64e-26	19	51515995	51523431	ENSG00000129451	KLK10	protein_coding	1803	intergenic	Vitamin D
11	rs2697844	14000241	6.71e-26	11	13690217	13753893	ENSG00000197601	FAR1	protein_coding	246348	upstream	Vitamin D
19	rs58542926	19379549	6.87e-26	19	19375173	19384200	ENSG00000213996	TM6SF2	protein_coding	4376	intergenic	Vitamin D
4	rs13147721	72127321	1.43e-25	4	72053003	72437804	ENSG00000080493	SLC4A4	protein_coding	74318	intergenic	Vitamin D
11	rs77486197	15059742	1.72e-25	11	14926543	15103888	ENSG00000175868	CALCB	protein_coding	44146	intergenic	Vitamin D
11	rs16930278	14573552	3.84e-25	11	14515329	14541890	ENSG00000256206	PSMA1	protein_coding	31662	upstream	Vitamin D
11	rs113255079	14863087	6.06e-25	11	14665269	14892350	ENSG00000152270	PDE3B	protein_coding	29263	intergenic	Vitamin D
1	rs12128071	151805015	9.83e-25	1	151778547	151804348	ENSG00000143365	RORC	protein_coding	667	upstream	Vitamin D
19	rs16996148	19658472	1.26e-24	19	19649057	19657468	ENSG00000160161	CILP2	protein_coding	1004	upstream	Vitamin D
4	rs113681239	69844852	4.14e-24	4	69794181	69817509	ENSG00000135220	UGT2A3	protein_coding	27343	upstream	Vitamin D
2	rs1260326	27730940	4.42e-24	2	27719709	27746554	ENSG00000084734	GCKR	protein_coding	11231	intergenic	Vitamin D
11	rs118104761	71220982	5.73e-24	11	71164155	71235153	ENSG00000172890	NADSYN1	protein_coding	14171	intergenic	Vitamin D
19	rs62529877	48375043	1.06e-23	19	48373723	48389654	ENSG00000105398	SULT2A1	protein_coding	1320	intergenic	Vitamin D
11	rs11233147	71043016	1.36e-23	11	70313961	70963623	ENSG00000162105	SHANK2	protein_coding	79393	upstream	Vitamin D
1	rs12128371	151951563	2.74e-23	1	151955391	151966866	ENSG00000197747	S100A10	protein_coding	3828	downstream	Vitamin D
4	rs116748421	72632759	2.76e-23	4	72607410	72669758	ENSG00000145321	GC	protein_coding	25349	intergenic	Vitamin D
4	rs7665631	70281414	3.01e-23	4	70345883	70391732	ENSG00000156096	UGT2B4	protein_coding	64469	downstream	Vitamin D
4	rs12640179	72612687	4.52e-23	4	72607410	72669758	ENSG00000145321	GC	protein_coding	5277	intergenic	Vitamin D
1	rs11205009	152453338	4.67e-23	1	152483320	152484653	ENSG00000186207	LCE5A	protein_coding	29982	downstream	Vitamin D
4	rs72653914	73016201	5.5e-23	4	72897521	73013784	ENSG00000056291	NPFFR2	protein_coding	2417	upstream	Vitamin D
4	rs114398069	72857132	6.57e-23	4	72897521	73013784	ENSG00000056291	NPFFR2	protein_coding	40389	downstream	Vitamin D
11	rs12364277	14296811	7.25e-23	11	14299472	14386052	ENSG00000133818	RRAS2	protein_coding	2661	downstream	Vitamin D
11	rs17409116	14791511	8.09e-23	11	14665269	14892350	ENSG00000152270	PDE3B	protein_coding	100839	intergenic	Vitamin D
20	rs209960	52716084	8.26e-23	20	52553316	52687304	ENSG00000064787	BCAS1	protein_coding	28780	upstream	Vitamin D
11	rs2303973	14264916	8.44e-23	11	14299472	14386052	ENSG00000133818	RRAS2	protein_coding	34556	downstream	Vitamin D
4	rs6600937	70333761	1.42e-22	4	70345883	70391732	ENSG00000156096	UGT2B4	protein_coding	12122	downstream	Vitamin D
11	rs1881512	14103801	1.49e-22	11	14299472	14386052	ENSG00000133818	RRAS2	protein_coding	195671	downstream	Vitamin D
2	rs4665972	27598097	1.92e-22	2	27593389	27599995	ENSG00000115234	SNX17	protein_coding	1898	intergenic	Vitamin D
4	rs74652320	73181564	3.82e-22	4	73146686	73434516	ENSG00000156140	ADAMTS3	protein_coding	34878	intergenic	Vitamin D
1	rs4920359	17559837	3.99e-22	1	17531621	17572500	ENSG00000142623	PADI1	protein_coding	12663	intergenic	Vitamin D
11	rs11023052	14042019	5.86e-22	11	14299472	14386052	ENSG00000133818	RRAS2	protein_coding	257453	downstream	Vitamin D
11	rs72954301	71162858	6.88e-22	11	71139239	71163914	ENSG00000172893	DHCR7	protein_coding	1056	intergenic	Vitamin D
1	rs115121314	151999304	7.38e-22	1	152004982	152020383	ENSG00000163191	S100A11	protein_coding	5678	downstream	Vitamin D
11	rs11604293	14319685	7.94e-22	11	14299472	14386052	ENSG00000133818	RRAS2	protein_coding	20213	intergenic	Vitamin D
11	rs116869672	15776629	1.12e-21	11	15987995	16761138	ENSG00000110693	SOX6	protein_coding	211366	downstream	Vitamin D
11	rs117277599	14133432	1.19e-21	11	14299472	14386052	ENSG00000133818	RRAS2	protein_coding	166040	downstream	Vitamin D
11	rs4756787	14292377	1.59e-21	11	14299472	14386052	ENSG00000133818	RRAS2	protein_coding	7095	downstream	Vitamin D
11	rs533556	116741572	1.85e-21	11	116714118	116969153	ENSG00000160584	SIK3	protein_coding	27454	intergenic	Vitamin D
1	rs12754706	151590206	2.28e-21	1	151584541	151671567	ENSG00000143376	SNX27	protein_coding	5665	intergenic	Vitamin D
1	rs72700982	152541062	2.42e-21	1	152538130	152539248	ENSG00000185966	LCE3E	protein_coding	1814	upstream	Vitamin D
11	rs71473824	71063989	2.72e-21	11	71139239	71163914	ENSG00000172893	DHCR7	protein_coding	75250	downstream	Vitamin D
15	rs261336	58742418	5.74e-21	15	58702768	58861151	ENSG00000166035	LIPC	protein_coding	39650	intergenic	Vitamin D
11	rs59536295	14956391	7.4e-21	11	14926543	15103888	ENSG00000175868	CALCB	protein_coding	29848	intergenic	Vitamin D
12	rs4762657	96359301	8.18e-21	12	96337071	96362370	ENSG00000139344	AMDHD1	protein_coding	3069	intergenic	Vitamin D
4	rs1453467	72471107	8.82e-21	4	72053003	72437804	ENSG00000080493	SLC4A4	protein_coding	33303	upstream	Vitamin D
4	rs1913374	73154875	9.74e-21	4	73146686	73434516	ENSG00000156140	ADAMTS3	protein_coding	8189	intergenic	Vitamin D
4	rs72648080	72732281	1.56e-20	4	72607410	72669758	ENSG00000145321	GC	protein_coding	62523	upstream	Vitamin D
[truncated: 4,703 more rows]

## Sheet: Table S2_Finemapped genes
ensemblID	gene_symbol	Trait
ENSG00000231200	AC068490.2	Schizophrenia
ENSG00000159640	ACE	Schizophrenia
ENSG00000115073	ACTR1B	Schizophrenia
ENSG00000117020	AKT3	Schizophrenia
ENSG00000163016	ALMS1P	Schizophrenia
ENSG00000174939	ASPHD1	Schizophrenia
ENSG00000175224	ATG13	Schizophrenia
ENSG00000174437	ATP2A2	Schizophrenia
ENSG00000127152	BCL11B	Schizophrenia
ENSG00000126453	BCL2L12	Schizophrenia
ENSG00000104765	BNIP3L	Schizophrenia
ENSG00000157895	C12orf43	Schizophrenia
ENSG00000151067	CACNA1C	Schizophrenia
ENSG00000183166	CALN1	Schizophrenia
ENSG00000145354	CISD2	Schizophrenia
ENSG00000109572	CLCN3	Schizophrenia
ENSG00000144619	CNTN4	Schizophrenia
ENSG00000143578	CREB3L4	Schizophrenia
ENSG00000120088	CRHR1	Schizophrenia
ENSG00000183117	CSMD1	Schizophrenia
ENSG00000206129	CTD-2008L17.2	Schizophrenia
ENSG00000112659	CUL9	Schizophrenia
ENSG00000172817	CYP7B1	Schizophrenia
ENSG00000117593	DARS2	Schizophrenia
ENSG00000187323	DCC	Schizophrenia
ENSG00000163673	DCLK3	Schizophrenia
ENSG00000085788	DDHD2	Schizophrenia
ENSG00000198010	DLGAP2	Schizophrenia
ENSG00000103423	DNAJA3	Schizophrenia
ENSG00000188641	DPYD	Schizophrenia
ENSG00000170571	EMB	Schizophrenia
ENSG00000135638	EMX1	Schizophrenia
ENSG00000120658	ENOX1	Schizophrenia
ENSG00000262319	ENSG00000262319	Schizophrenia
ENSG00000072134	EPN2	Schizophrenia
ENSG00000188107	EYS	Schizophrenia
ENSG00000055147	FAM114A2	Schizophrenia
ENSG00000204856	FAM216A	Schizophrenia
ENSG00000101447	FAM83D	Schizophrenia
ENSG00000122687	FTSJ2	Schizophrenia
ENSG00000140564	FURIN	Schizophrenia
ENSG00000136928	GABBR2	Schizophrenia
ENSG00000167491	GATAD2A	Schizophrenia
ENSG00000150625	GPM6A	Schizophrenia
ENSG00000164199	GPR98	Schizophrenia
ENSG00000023171	GRAMD1B	Schizophrenia
ENSG00000183454	GRIN2A	Schizophrenia
ENSG00000152822	GRM1	Schizophrenia
ENSG00000178922	HYI	Schizophrenia
ENSG00000169306	IL1RAPL1	Schizophrenia
ENSG00000184903	IMMP2L	Schizophrenia
ENSG00000169592	INO80E	Schizophrenia
ENSG00000126456	IRF3	Schizophrenia
ENSG00000120071	KANSL1	Schizophrenia
ENSG00000122778	KIAA1549	Schizophrenia
ENSG00000067082	KLF6	Schizophrenia
ENSG00000224924	LINC00320	Schizophrenia
ENSG00000227676	LINC01068	Schizophrenia
ENSG00000249307	LINC01088	Schizophrenia
ENSG00000131409	LRRC4B	Schizophrenia
ENSG00000175324	LSM1	Schizophrenia
ENSG00000002822	MAD1L1	Schizophrenia
ENSG00000112893	MAN2A1	Schizophrenia
ENSG00000102882	MAPK3	Schizophrenia
ENSG00000186868	MAPT	Schizophrenia
ENSG00000175727	MLXIP	Schizophrenia
ENSG00000115540	MOB4	Schizophrenia
ENSG00000153944	MSI2	Schizophrenia
ENSG00000141140	MYO19	Schizophrenia
ENSG00000166886	NAB2	Schizophrenia
ENSG00000102471	NDFIP2	Schizophrenia
ENSG00000078114	NEBL	Schizophrenia
ENSG00000172260	NEGR1	Schizophrenia
ENSG00000146938	NLGN4X	Schizophrenia
ENSG00000180530	NRIP1	Schizophrenia
ENSG00000122584	NXPH1	Schizophrenia
ENSG00000183715	OPCML	Schizophrenia
ENSG00000137843	PAK6	Schizophrenia
ENSG00000114054	PCCB	Schizophrenia
ENSG00000204969	PCDHA2	Schizophrenia
ENSG00000204962	PCDHA8	Schizophrenia
ENSG00000185619	PCGF3	Schizophrenia
ENSG00000197136	PCNXL3	Schizophrenia
ENSG00000184588	PDE4B	Schizophrenia
ENSG00000167004	PDIA3	Schizophrenia
ENSG00000181191	PJA1	Schizophrenia
ENSG00000149527	PLCH2	Schizophrenia
ENSG00000041357	PSMA4	Schizophrenia
ENSG00000153707	PTPRD	Schizophrenia
ENSG00000179912	R3HDM2	Schizophrenia
ENSG00000142599	RERE	Schizophrenia
ENSG00000172922	RNASEH2C	Schizophrenia
ENSG00000246560	RP11-10L12.4	Schizophrenia
ENSG00000227603	RP11-165J3.6	Schizophrenia
ENSG00000234840	RP11-399D6.2	Schizophrenia
ENSG00000259946	RP11-490G2.2	Schizophrenia
ENSG00000259616	RP11-507B12.2	Schizophrenia
ENSG00000272335	RP11-53019.3	Schizophrenia
ENSG00000253553	RP11-586K2.1	Schizophrenia
ENSG00000256500	RP11-73M18.2	Schizophrenia
ENSG00000103037	SETD6	Schizophrenia
ENSG00000115524	SF3B1	Schizophrenia
ENSG00000170624	SGCD	Schizophrenia
ENSG00000138821	SLC39A8	Schizophrenia
ENSG00000144290	SLC4A10	Schizophrenia
ENSG00000164037	SLC9B1	Schizophrenia
ENSG00000065609	SNAP91	Schizophrenia
ENSG00000105866	SP4	Schizophrenia
ENSG00000161277	THAP8	Schizophrenia
ENSG00000163634	THOC7	Schizophrenia
ENSG00000133687	TMTC1	Schizophrenia
ENSG00000133107	TRPC4	Schizophrenia
ENSG00000171045	TSNARE1	Schizophrenia
ENSG00000198431	TXNRD1	Schizophrenia
ENSG00000185274	WBSCR17	Schizophrenia
ENSG00000092470	WDR76	Schizophrenia
ENSG00000075035	WSCD2	Schizophrenia
ENSG00000170396	ZNF804A	Schizophrenia
ENSG00000197933	ZNF823	Schizophrenia
ENSG00000127903	ZNF835	Schizophrenia
ENSG00000143537	ADAM15	Inflammatory Bowel Disease
ENSG00000181915	ADO	Inflammatory Bowel Disease
ENSG00000145020	AMT	Inflammatory Bowel Disease
ENSG00000164512	ANKRD55	Inflammatory Bowel Disease
ENSG00000134262	AP4B1	Inflammatory Bowel Disease
ENSG00000164062	APEH	Inflammatory Bowel Disease
ENSG00000184730	APOBR	Inflammatory Bowel Disease
ENSG00000185176	AQP12B	Inflammatory Bowel Disease
ENSG00000177479	ARIH2	Inflammatory Bowel Disease
ENSG00000221883	ARIH2OS	Inflammatory Bowel Disease
ENSG00000100325	ASCC2	Inflammatory Bowel Disease
ENSG00000085978	ATG16L1	Inflammatory Bowel Disease
ENSG00000196296	ATP2A1	Inflammatory Bowel Disease
ENSG00000164053	ATRIP	Inflammatory Bowel Disease
ENSG00000168488	ATXN2L	Inflammatory Bowel Disease
ENSG00000170340	B3GNT2	Inflammatory Bowel Disease
ENSG00000112182	BACH2	Inflammatory Bowel Disease
ENSG00000153064	BANK1	Inflammatory Bowel Disease
ENSG00000188761	BCL2L15	Inflammatory Bowel Disease
ENSG00000186174	BCL9L	Inflammatory Bowel Disease
ENSG00000164061	BSN	Inflammatory Bowel Disease
ENSG00000158636	C11orf30	Inflammatory Bowel Disease
ENSG00000175779	C15orf53	Inflammatory Bowel Disease
ENSG00000163362	C1orf106	Inflammatory Bowel Disease
ENSG00000203963	C1orf141	Inflammatory Bowel Disease
ENSG00000188931	C1orf192	Inflammatory Bowel Disease
ENSG00000203724	C1orf53	Inflammatory Bowel Disease
ENSG00000160221	C21orf33	Inflammatory Bowel Disease
ENSG00000088543	C3orf18	Inflammatory Bowel Disease
ENSG00000188315	C3orf62	Inflammatory Bowel Disease
ENSG00000236980	C3orf84	Inflammatory Bowel Disease
ENSG00000197536	C5orf56	Inflammatory Bowel Disease
ENSG00000164500	C7orf72	Inflammatory Bowel Disease
ENSG00000007402	CACNA2D2	Inflammatory Bowel Disease
ENSG00000164076	CAMKV	Inflammatory Bowel Disease
ENSG00000187796	CARD9	Inflammatory Bowel Disease
ENSG00000173421	CCDC36	Inflammatory Bowel Disease
ENSG00000164051	CCDC51	Inflammatory Bowel Disease
ENSG00000177352	CCDC71	Inflammatory Bowel Disease
ENSG00000108691	CCL2	Inflammatory Bowel Disease
ENSG00000108688	CCL7	Inflammatory Bowel Disease
ENSG00000108100	CCNY	Inflammatory Bowel Disease
ENSG00000112486	CCR6	Inflammatory Bowel Disease
ENSG00000101017	CD40	Inflammatory Bowel Disease
ENSG00000110448	CD5	Inflammatory Bowel Disease
ENSG00000013725	CD6	Inflammatory Bowel Disease
ENSG00000105401	CDC37	Inflammatory Bowel Disease
ENSG00000187492	CDHR4	Inflammatory Bowel Disease
ENSG00000145996	CDKAL1	Inflammatory Bowel Disease
ENSG00000008300	CELSR3	Inflammatory Bowel Disease
ENSG00000122873	CISD1	Inflammatory Bowel Disease
ENSG00000114737	CISH	Inflammatory Bowel Disease
ENSG00000038532	CLEC16A	Inflammatory Bowel Disease
ENSG00000261832	CLN3	Inflammatory Bowel Disease
ENSG00000188603	CLN3	Inflammatory Bowel Disease
ENSG00000114270	COL7A1	Inflammatory Bowel Disease
ENSG00000113742	CPEB4	Inflammatory Bowel Disease
ENSG00000134376	CRB1	Inflammatory Bowel Disease
ENSG00000095794	CREM	Inflammatory Bowel Disease
ENSG00000108094	CUL2	Inflammatory Bowel Disease
ENSG00000160683	CXCR5	Inflammatory Bowel Disease
ENSG00000083799	CYLD	Inflammatory Bowel Disease
ENSG00000173402	DAG1	Inflammatory Bowel Disease
ENSG00000118655	DCLRE1B	Inflammatory Bowel Disease
ENSG00000213047	DENND1B	Inflammatory Bowel Disease
ENSG00000091140	DLD	Inflammatory Bowel Disease
ENSG00000213221	DNLZ	Inflammatory Bowel Disease
ENSG00000088538	DOCK3	Inflammatory Bowel Disease
ENSG00000260587	DOCK3	Inflammatory Bowel Disease
ENSG00000179085	DPM3	Inflammatory Bowel Disease
ENSG00000169242	EFNA1	Inflammatory Bowel Disease
ENSG00000164308	ERAP2	Inflammatory Bowel Disease
ENSG00000116285	ERRFI1	Inflammatory Bowel Disease
ENSG00000157870	FAM213B	Inflammatory Bowel Disease
ENSG00000117560	FASLG	Inflammatory Bowel Disease
ENSG00000164049	FBXW12	Inflammatory Bowel Disease
ENSG00000143226	FCGR2A	Inflammatory Bowel Disease
ENSG00000072694	FCGR2B	Inflammatory Bowel Disease
ENSG00000203747	FCGR3A	Inflammatory Bowel Disease
ENSG00000162747	FCGR3B	Inflammatory Bowel Disease
ENSG00000213066	FGFR1OP	Inflammatory Bowel Disease
ENSG00000251493	FOXD1	Inflammatory Bowel Disease
ENSG00000176920	FUT2	Inflammatory Bowel Disease
ENSG00000010810	FYN	Inflammatory Bowel Disease
ENSG00000054983	GALC	Inflammatory Bowel Disease
ENSG00000114353	GNAI2	Inflammatory Bowel Disease
ENSG00000263156	GNAI2	Inflammatory Bowel Disease
ENSG00000114349	GNAT1	Inflammatory Bowel Disease
ENSG00000120053	GOT1	Inflammatory Bowel Disease
ENSG00000132975	GPR12	Inflammatory Bowel Disease
ENSG00000178623	GPR35	Inflammatory Bowel Disease
ENSG00000140030	GPR65	Inflammatory Bowel Disease
ENSG00000233276	GPX1	Inflammatory Bowel Disease
ENSG00000073605	GSDMB	Inflammatory Bowel Disease
ENSG00000114735	HEMK1	Inflammatory Bowel Disease
ENSG00000197921	HES5	Inflammatory Bowel Disease
ENSG00000101076	HNF4A	Inflammatory Bowel Disease
ENSG00000176635	HORMAD2	Inflammatory Bowel Disease
ENSG00000105991	HOXA1	Inflammatory Bowel Disease
ENSG00000114378	HYAL1	Inflammatory Bowel Disease
ENSG00000262208	HYAL1	Inflammatory Bowel Disease
ENSG00000068001	HYAL2	Inflammatory Bowel Disease
ENSG00000261921	HYAL2	Inflammatory Bowel Disease
ENSG00000186792	HYAL3	Inflammatory Bowel Disease
ENSG00000261855	HYAL3	Inflammatory Bowel Disease
ENSG00000160223	ICOSLG	Inflammatory Bowel Disease
ENSG00000115267	IFIH1	Inflammatory Bowel Disease
ENSG00000111537	IFNG	Inflammatory Bowel Disease
ENSG00000214706	IFRD2	Inflammatory Bowel Disease
ENSG00000263093	IFRD2	Inflammatory Bowel Disease
ENSG00000273028	IFRD2	Inflammatory Bowel Disease
ENSG00000185811	IKZF1	Inflammatory Bowel Disease
ENSG00000161405	IKZF3	Inflammatory Bowel Disease
ENSG00000136634	IL10	Inflammatory Bowel Disease
ENSG00000115604	IL18R1	Inflammatory Bowel Disease
ENSG00000142224	IL19	Inflammatory Bowel Disease
ENSG00000115602	IL1RL1	Inflammatory Bowel Disease
ENSG00000115598	IL1RL2	Inflammatory Bowel Disease
ENSG00000162594	IL23R	Inflammatory Bowel Disease
ENSG00000197272	IL27	Inflammatory Bowel Disease
ENSG00000134460	IL2RA	Inflammatory Bowel Disease
ENSG00000168918	INPP5D	Inflammatory Bowel Disease
ENSG00000176095	IP6K1	Inflammatory Bowel Disease
ENSG00000068745	IP6K2	Inflammatory Bowel Disease
ENSG00000151151	IPMK	Inflammatory Bowel Disease
ENSG00000128604	IRF5	Inflammatory Bowel Disease
ENSG00000237693	IRGM	Inflammatory Bowel Disease
ENSG00000005844	ITGAL	Inflammatory Bowel Disease
ENSG00000179914	ITLN1	Inflammatory Bowel Disease
ENSG00000096968	JAK2	Inflammatory Bowel Disease
ENSG00000153814	JAZF1	Inflammatory Bowel Disease
ENSG00000183960	KCNH8	Inflammatory Bowel Disease
ENSG00000079999	KEAP1	Inflammatory Bowel Disease
ENSG00000116852	KIF21B	Inflammatory Bowel Disease
ENSG00000185909	KLHDC8B	Inflammatory Bowel Disease
ENSG00000163463	KRTCAP2	Inflammatory Bowel Disease
ENSG00000141068	KSR1	Inflammatory Bowel Disease
ENSG00000179630	LACC1	Inflammatory Bowel Disease
ENSG00000172037	LAMB2	Inflammatory Bowel Disease
ENSG00000128342	LIF	Inflammatory Bowel Disease
ENSG00000145721	LIX1	Inflammatory Bowel Disease
ENSG00000113441	LNPEP	Inflammatory Bowel Disease
ENSG00000137507	LRRC32	Inflammatory Bowel Disease
ENSG00000188906	LRRK2	Inflammatory Bowel Disease
ENSG00000179564	LSMEM2	Inflammatory Bowel Disease
ENSG00000261869	LSMEM2	Inflammatory Bowel Disease
ENSG00000151033	LYZL2	Inflammatory Bowel Disease
ENSG00000107968	MAP3K8	Inflammatory Bowel Disease
ENSG00000162889	MAPKAPK2	Inflammatory Bowel Disease
ENSG00000266641	MAPKAPK2	Inflammatory Bowel Disease
ENSG00000114738	MAPKAPK3	Inflammatory Bowel Disease
ENSG00000142606	MMEL1	Inflammatory Bowel Disease
ENSG00000164077	MON1A	Inflammatory Bowel Disease
ENSG00000173531	MST1	Inflammatory Bowel Disease
ENSG00000164078	MST1R	Inflammatory Bowel Disease
ENSG00000100330	MTMR3	Inflammatory Bowel Disease
ENSG00000205592	MUC19	Inflammatory Bowel Disease
ENSG00000213672	NCKIPSD	Inflammatory Bowel Disease
ENSG00000124160	NCOA5	Inflammatory Bowel Disease
ENSG00000131507	NDFIP1	Inflammatory Bowel Disease
ENSG00000100285	NEFH	Inflammatory Bowel Disease
ENSG00000186575	NF2	Inflammatory Bowel Disease
ENSG00000145029	NICN1	Inflammatory Bowel Disease
ENSG00000140807	NKD1	Inflammatory Bowel Disease
ENSG00000119919	NKX2-3	Inflammatory Bowel Disease
ENSG00000167207	NOD2	Inflammatory Bowel Disease
ENSG00000148400	NOTCH1	Inflammatory Bowel Disease
ENSG00000196993	NPIPB9	Inflammatory Bowel Disease
ENSG00000114388	NPRL2	Inflammatory Bowel Disease
ENSG00000180530	NRIP1	Inflammatory Bowel Disease
ENSG00000176046	NUPR1	Inflammatory Bowel Disease
ENSG00000095110	NXPE1	Inflammatory Bowel Disease
ENSG00000137634	NXPE4	Inflammatory Bowel Disease
ENSG00000177468	OLIG3	Inflammatory Bowel Disease
ENSG00000169914	OTUD3	Inflammatory Bowel Disease
ENSG00000178467	P4HTM	Inflammatory Bowel Disease
ENSG00000115421	PAPOLG	Inflammatory Bowel Disease
ENSG00000116288	PARK7	Inflammatory Bowel Disease
ENSG00000065989	PDE4A	Inflammatory Bowel Disease
ENSG00000100311	PDGFB	Inflammatory Bowel Disease
ENSG00000170525	PFKFB3	Inflammatory Bowel Disease
ENSG00000114268	PFKFB4	Inflammatory Bowel Disease
ENSG00000168734	PKIG	Inflammatory Bowel Disease
ENSG00000164050	PLXNB1	Inflammatory Bowel Disease
ENSG00000057657	PRDM1	Inflammatory Bowel Disease
ENSG00000085377	PREP	Inflammatory Bowel Disease
ENSG00000114302	PRKAR2A	Inflammatory Bowel Disease
ENSG00000178257	PRM3	Inflammatory Bowel Disease
ENSG00000183527	PSMG1	Inflammatory Bowel Disease
ENSG00000171522	PTGER4	Inflammatory Bowel Disease
ENSG00000175354	PTPN2	Inflammatory Bowel Disease
ENSG00000134242	PTPN22	Inflammatory Bowel Disease
ENSG00000152894	PTPRK	Inflammatory Bowel Disease
ENSG00000162927	PUS10	Inflammatory Bowel Disease
ENSG00000198218	QRICH1	Inflammatory Bowel Disease
ENSG00000172575	RASGRP1	Inflammatory Bowel Disease
ENSG00000161847	RAVER1	Inflammatory Bowel Disease
ENSG00000134453	RBM17	Inflammatory Bowel Disease
ENSG00000003756	RBM5	Inflammatory Bowel Disease
ENSG00000004534	RBM6	Inflammatory Bowel Disease
ENSG00000162924	REL	Inflammatory Bowel Disease
ENSG00000009413	REV3L	Inflammatory Bowel Disease
ENSG00000076043	REXO2	Inflammatory Bowel Disease
ENSG00000067560	RHOA	Inflammatory Bowel Disease
ENSG00000175643	RMI2	Inflammatory Bowel Disease
ENSG00000026297	RNASET2	Inflammatory Bowel Disease
ENSG00000164068	RNF123	Inflammatory Bowel Disease
ENSG00000178828	RNF186	Inflammatory Bowel Disease
ENSG00000100316	RPL3	Inflammatory Bowel Disease
ENSG00000081019	RSBN1	Inflammatory Bowel Disease
ENSG00000146374	RSPO3	Inflammatory Bowel Disease
ENSG00000026036	RTEL1-TNFRSF6B	Inflammatory Bowel Disease
ENSG00000182568	SATB1	Inflammatory Bowel Disease
ENSG00000119042	SATB2	Inflammatory Bowel Disease
ENSG00000064932	SBNO2	Inflammatory Bowel Disease
ENSG00000165689	SDCCAG3	Inflammatory Bowel Disease
ENSG00000148396	SEC16A	Inflammatory Bowel Disease
ENSG00000085415	SEH1L	Inflammatory Bowel Disease
ENSG00000262015	SEMA3B	Inflammatory Bowel Disease
ENSG00000001617	SEMA3F	Inflammatory Bowel Disease
ENSG00000179918	SEPHS2	Inflammatory Bowel Disease
ENSG00000178188	SH2B1	Inflammatory Bowel Disease
ENSG00000164054	SHISA5	Inflammatory Bowel Disease
ENSG00000005020	SKAP2	Inflammatory Bowel Disease
ENSG00000197375	SLC22A5	Inflammatory Bowel Disease
ENSG00000178537	SLC25A20	Inflammatory Bowel Disease
ENSG00000091138	SLC26A3	Inflammatory Bowel Disease
ENSG00000138821	SLC39A8	Inflammatory Bowel Disease
ENSG00000162426	SLC45A1	Inflammatory Bowel Disease
ENSG00000166949	SMAD3	Inflammatory Bowel Disease
ENSG00000256235	SMIM3	Inflammatory Bowel Disease
ENSG00000165684	SNAPC4	Inflammatory Bowel Disease
ENSG00000167208	SNX20	Inflammatory Bowel Disease
ENSG00000185338	SOCS1	Inflammatory Bowel Disease
ENSG00000079263	SP140	Inflammatory Bowel Disease
ENSG00000185404	SP140L	Inflammatory Bowel Disease
ENSG00000229453	SPINK8	Inflammatory Bowel Disease
ENSG00000198369	SPRED2	Inflammatory Bowel Disease
ENSG00000187678	SPRY4	Inflammatory Bowel Disease
ENSG00000168610	STAT3	Inflammatory Bowel Disease
ENSG00000138378	STAT4	Inflammatory Bowel Disease
ENSG00000118046	STK11	Inflammatory Bowel Disease
ENSG00000100321	SYNGR1	Inflammatory Bowel Disease
ENSG00000164691	TAGAP	Inflammatory Bowel Disease
ENSG00000145022	TCTA	Inflammatory Bowel Disease
ENSG00000115970	THADA	Inflammatory Bowel Disease
ENSG00000172673	THEMIS	Inflammatory Bowel Disease
ENSG00000232112	TMA7	Inflammatory Bowel Disease
ENSG00000162542	TMCO4	Inflammatory Bowel Disease
ENSG00000186889	TMEM17	Inflammatory Bowel Disease
ENSG00000164325	TMEM174	Inflammatory Bowel Disease
ENSG00000183396	TMEM89	Inflammatory Bowel Disease
ENSG00000041982	TNC	Inflammatory Bowel Disease
ENSG00000157873	TNFRSF14	Inflammatory Bowel Disease
ENSG00000181634	TNFSF15	Inflammatory Bowel Disease
ENSG00000120337	TNFSF18	Inflammatory Bowel Disease
ENSG00000106952	TNFSF8	Inflammatory Bowel Disease
ENSG00000178279	TNP2	Inflammatory Bowel Disease
ENSG00000056972	TRAF3IP2	Inflammatory Bowel Disease
ENSG00000183763	TRAIP	Inflammatory Bowel Disease
ENSG00000173334	TRIB1	Inflammatory Bowel Disease
ENSG00000178952	TUFM	Inflammatory Bowel Disease
ENSG00000114383	TUSC2	Inflammatory Bowel Disease
ENSG00000262485	TUSC2	Inflammatory Bowel Disease
ENSG00000105397	TYK2	Inflammatory Bowel Disease
ENSG00000182179	UBA7	Inflammatory Bowel Disease
ENSG00000072401	UBE2D1	Inflammatory Bowel Disease
ENSG00000185651	UBE2L3	Inflammatory Bowel Disease
ENSG00000110375	UPK2	Inflammatory Bowel Disease
ENSG00000184076	UQCR10	Inflammatory Bowel Disease
ENSG00000010256	UQCRC1	Inflammatory Bowel Disease
ENSG00000152484	USP12	Inflammatory Bowel Disease
ENSG00000155313	USP25	Inflammatory Bowel Disease
ENSG00000114316	USP4	Inflammatory Bowel Disease
ENSG00000161179	YDJC	Inflammatory Bowel Disease
ENSG00000100319	ZMAT5	Inflammatory Bowel Disease
ENSG00000108175	ZMIZ1	Inflammatory Bowel Disease
ENSG00000145908	ZNF300	Inflammatory Bowel Disease
ENSG00000138311	ZNF365	Inflammatory Bowel Disease
ENSG00000186075	ZPBP2	Inflammatory Bowel Disease
ENSG00000115977	AAK1	Coronary Artery Disease
ENSG00000143921	ABCG8	Coronary Artery Disease
ENSG00000140526	ABHD2	Coronary Artery Disease
ENSG00000256062	ABO	Coronary Artery Disease
ENSG00000177076	ACER2	Coronary Artery Disease
ENSG00000121989	ACVR2A	Coronary Artery Disease
ENSG00000139567	ACVRL1	Coronary Artery Disease
ENSG00000136378	ADAMTS7	Coronary Artery Disease
ENSG00000169129	AFAP1L2	Coronary Artery Disease
ENSG00000167772	ANGPTL4	Coronary Artery Disease
ENSG00000084674	APOB	Coronary Artery Disease
ENSG00000110245	APOC3	Coronary Artery Disease
ENSG00000130203	APOE	Coronary Artery Disease
ENSG00000075884	ARHGAP15	Coronary Artery Disease
ENSG00000107863	ARHGAP21	Coronary Artery Disease
ENSG00000165895	ARHGAP42	Coronary Artery Disease
ENSG00000196914	ARHGEF12	Coronary Artery Disease
ENSG00000114790	ARHGEF26	Coronary Artery Disease
ENSG00000117713	ARID1A	Coronary Artery Disease
ENSG00000133794	ARNTL	Coronary Artery Disease
ENSG00000099889	ARVCF	Coronary Artery Disease
ENSG00000069849	ATP1B3	Coronary Artery Disease
ENSG00000070961	ATP2B1	Coronary Artery Disease
ENSG00000204842	ATXN2	Coronary Artery Disease
ENSG00000123810	B9D2	Coronary Artery Disease
ENSG00000050820	BCAR1	Coronary Artery Disease
ENSG00000141376	BCAS3	Coronary Artery Disease
ENSG00000168487	BMP1	Coronary Artery Disease
ENSG00000182326	C1S	Coronary Artery Disease
ENSG00000269882	C1S	Coronary Artery Disease
ENSG00000106804	C5	Coronary Artery Disease
ENSG00000099991	CABIN1	Coronary Artery Disease
ENSG00000183049	CAMK1D	Coronary Artery Disease
ENSG00000186409	CCDC30	Coronary Artery Disease
ENSG00000136280	CCM2	Coronary Artery Disease
ENSG00000140945	CDH13	Coronary Artery Disease
ENSG00000132964	CDK8	Coronary Artery Disease
ENSG00000170835	CEL	Coronary Artery Disease
ENSG00000143126	CELSR2	Coronary Artery Disease
ENSG00000203760	CENPW	Coronary Artery Disease
ENSG00000087237	CETP	Coronary Artery Disease
ENSG00000001626	CFTR	Coronary Artery Disease
ENSG00000153815	CMIP	Coronary Artery Disease
ENSG00000148842	CNNM2	Coronary Artery Disease
ENSG00000257727	CNPY2	Coronary Artery Disease
ENSG00000187498	COL4A1	Coronary Artery Disease
ENSG00000109846	CRYAB	Coronary Artery Disease
ENSG00000263007	CRYAB	Coronary Artery Disease
ENSG00000212710	CTAGE1	Coronary Artery Disease
ENSG00000107562	CXCL12	Coronary Artery Disease
ENSG00000121966	CXCR4	Coronary Artery Disease
ENSG00000148795	CYP17A1	Coronary Artery Disease
ENSG00000136848	DAB2IP	Coronary Artery Disease
ENSG00000164535	DAGLB	Coronary Artery Disease
ENSG00000172869	DMXL1	Coronary Artery Disease
ENSG00000197653	DNAH10	Coronary Artery Disease
ENSG00000147459	DOCK5	Coronary Artery Disease
ENSG00000107099	DOCK8	Coronary Artery Disease
ENSG00000088387	DOCK9	Coronary Artery Disease
ENSG00000168589	DYNLRB2	Coronary Artery Disease
ENSG00000151617	EDNRA	Coronary Artery Disease
ENSG00000119718	EIF2B2	Coronary Artery Disease
ENSG00000126218	F10	Coronary Artery Disease
ENSG00000112773	FAM46A	Coronary Artery Disease
ENSG00000138829	FBN2	Coronary Artery Disease
ENSG00000137714	FDX1	Coronary Artery Disease
ENSG00000151422	FER	Coronary Artery Disease
ENSG00000182511	FES	Coronary Artery Disease
ENSG00000154783	FGD5	Coronary Artery Disease
ENSG00000180263	FGD6	Coronary Artery Disease
ENSG00000113578	FGF1	Coronary Artery Disease
ENSG00000183386	FHL3	Coronary Artery Disease
ENSG00000112214	FHL5	Coronary Artery Disease
ENSG00000182263	FIGN	Coronary Artery Disease
ENSG00000102755	FLT1	Coronary Artery Disease
ENSG00000115414	FN1	Coronary Artery Disease
ENSG00000075420	FNDC3B	Coronary Artery Disease
ENSG00000054598	FOXC1	Coronary Artery Disease
ENSG00000141448	GATA6	Coronary Artery Disease
ENSG00000164949	GEM	Coronary Artery Disease
ENSG00000115486	GGCX	Coronary Artery Disease
ENSG00000204120	GIGYF2	Coronary Artery Disease
ENSG00000163281	GNPDA2	Coronary Artery Disease
ENSG00000160360	GPSM1	Coronary Artery Disease
ENSG00000260789	GPSM1	Coronary Artery Disease
ENSG00000164116	GUCY1A3	Coronary Artery Disease
ENSG00000112339	HBS1L	Coronary Artery Disease
ENSG00000048052	HDAC9	Coronary Artery Disease
ENSG00000112273	HDGFL1	Coronary Artery Disease
ENSG00000054392	HHAT	Coronary Artery Disease
ENSG00000182218	HHIPL1	Coronary Artery Disease
ENSG00000113161	HMGCR	Coronary Artery Disease
ENSG00000135100	HNF1A	Coronary Artery Disease
ENSG00000166033	HTRA1	Coronary Artery Disease
ENSG00000160712	IL6R	Coronary Artery Disease
ENSG00000169047	IRS1	Coronary Artery Disease
ENSG00000213949	ITGA1	Coronary Artery Disease
ENSG00000259207	ITGB3	Coronary Artery Disease
ENSG00000259753	ITGB3	Coronary Artery Disease
ENSG00000164626	KCNK5	Coronary Artery Disease
ENSG00000235750	KIAA0040	Coronary Artery Disease
ENSG00000136826	KLF4	Coronary Artery Disease
ENSG00000172037	LAMB2	Coronary Artery Disease
ENSG00000130164	LDLR	Coronary Artery Disease
ENSG00000117385	LEPRE1	Coronary Artery Disease
ENSG00000107798	LIPA	Coronary Artery Disease
ENSG00000166035	LIPC	Coronary Artery Disease
ENSG00000101670	LIPG	Coronary Artery Disease
ENSG00000074695	LMAN1	Coronary Artery Disease
ENSG00000113083	LOX	Coronary Artery Disease
ENSG00000138131	LOXL4	Coronary Artery Disease
ENSG00000198670	LPA	Coronary Artery Disease
ENSG00000175445	LPL	Coronary Artery Disease
ENSG00000002822	MAD1L1	Coronary Artery Disease
ENSG00000164109	MAD2L1	Coronary Artery Disease
ENSG00000204103	MAFB	Coronary Artery Disease
ENSG00000081026	MAGI3	Coronary Artery Disease
ENSG00000130479	MAP1S	Coronary Artery Disease
ENSG00000095015	MAP3K1	Coronary Artery Disease
ENSG00000166603	MC4R	Coronary Artery Disease
ENSG00000085276	MECOM	Coronary Artery Disease
ENSG00000140545	MFGE8	Coronary Artery Disease
ENSG00000154305	MIA3	Coronary Artery Disease
ENSG00000119684	MLH3	Coronary Artery Disease
ENSG00000137745	MMP13	Coronary Artery Disease
ENSG00000262325	MMP13	Coronary Artery Disease
ENSG00000158186	MRAS	Coronary Artery Disease
ENSG00000099810	MTAP	Coronary Artery Disease
ENSG00000133392	MYH11	Coronary Artery Disease
ENSG00000099331	MYO9B	Coronary Artery Disease
ENSG00000244754	N4BP2L2	Coronary Artery Disease
ENSG00000144426	NBEAL1	Coronary Artery Disease
ENSG00000198646	NCOA6	Coronary Artery Disease
ENSG00000134259	NGF	Coronary Artery Disease
ENSG00000143156	NME7	Coronary Artery Disease
ENSG00000164867	NOS3	Coronary Artery Disease
ENSG00000099250	NRP1	Coronary Artery Disease
ENSG00000099985	OSM	Coronary Artery Disease
ENSG00000143867	OSR1	Coronary Artery Disease
ENSG00000129116	PALLD	Coronary Artery Disease
ENSG00000059378	PARP12	Coronary Artery Disease
ENSG00000177425	PAWR	Coronary Artery Disease
ENSG00000169174	PCSK9	Coronary Artery Disease
ENSG00000115252	PDE1A	Coronary Artery Disease
ENSG00000154678	PDE1C	Coronary Artery Disease
ENSG00000172572	PDE3A	Coronary Artery Disease
ENSG00000138735	PDE5A	Coronary Artery Disease
ENSG00000170962	PDGFD	Coronary Artery Disease
ENSG00000261371	PECAM1	Coronary Artery Disease
ENSG00000112137	PHACTR1	Coronary Artery Disease
ENSG00000153823	PID1	Coronary Artery Disease
ENSG00000141720	PIP4K2B	Coronary Artery Disease
ENSG00000138193	PLCE1	Coronary Artery Disease
ENSG00000197943	PLCG2	Coronary Artery Disease
ENSG00000120278	PLEKHG1	Coronary Artery Disease
ENSG00000122194	PLG	Coronary Artery Disease
ENSG00000100979	PLTP	Coronary Artery Disease
ENSG00000100344	PNPLA3	Coronary Artery Disease
ENSG00000140521	POLG	Coronary Artery Disease
ENSG00000162407	PPAP2B	Coronary Artery Disease
ENSG00000073711	PPP2R3A	Coronary Artery Disease
ENSG00000142611	PRDM16	Coronary Artery Disease
ENSG00000171132	PRKCE	Coronary Artery Disease
ENSG00000112655	PTK7	Coronary Artery Disease
ENSG00000177469	PTRF	Coronary Artery Disease
ENSG00000136238	RAC1	Coronary Artery Disease
ENSG00000138670	RASGEF1B	Coronary Artery Disease
ENSG00000137710	RDX	Coronary Artery Disease
ENSG00000084093	REST	Coronary Artery Disease
ENSG00000205517	RGL3	Coronary Artery Disease
ENSG00000125844	RRBP1	Coronary Artery Disease
ENSG00000160208	RRP1B	Coronary Artery Disease
ENSG00000136715	SAP130	Coronary Artery Disease
ENSG00000073060	SCARB1	Coronary Artery Disease
ENSG00000159307	SCUBE1	Coronary Artery Disease
ENSG00000075223	SEMA3C	Coronary Artery Disease
ENSG00000112902	SEMA5A	Coronary Artery Disease
ENSG00000197249	SERPINA1	Coronary Artery Disease
ENSG00000149257	SERPINH1	Coronary Artery Disease
ENSG00000170624	SGCD	Coronary Artery Disease
ENSG00000138771	SHROOM3	Coronary Artery Disease
ENSG00000213445	SIPA1	Coronary Artery Disease
ENSG00000157933	SKI	Coronary Artery Disease
ENSG00000145604	SKP2	Coronary Artery Disease
ENSG00000175003	SLC22A1	Coronary Artery Disease
ENSG00000146411	SLC2A12	Coronary Artery Disease
ENSG00000272962	SLC5A3	Coronary Artery Disease
ENSG00000198743	SLC5A3	Coronary Artery Disease
ENSG00000166949	SMAD3	Coronary Artery Disease
ENSG00000101665	SMAD7	Coronary Artery Disease
ENSG00000070366	SMG6	Coronary Artery Disease
ENSG00000134243	SORT1	Coronary Artery Disease
ENSG00000072310	SREBF1	Coronary Artery Disease
ENSG00000110080	ST3GAL4	Coronary Artery Disease
ENSG00000170581	STAT2	Coronary Artery Disease
ENSG00000133789	SWAP70	Coronary Artery Disease
ENSG00000185666	SYN3	Coronary Artery Disease
ENSG00000164532	TBX20	Coronary Artery Disease
ENSG00000135111	TBX3	Coronary Artery Disease
ENSG00000118526	TCF21	Coronary Artery Disease
ENSG00000148737	TCF7L2	Coronary Artery Disease
ENSG00000008196	TFAP2B	Coronary Artery Disease
ENSG00000105329	TGFB1	Coronary Artery Disease
ENSG00000163659	TIPARP	Coronary Artery Disease
ENSG00000079308	TNS1	Coronary Artery Disease
ENSG00000173334	TRIB1	Coronary Artery Disease
ENSG00000132256	TRIM5	Coronary Artery Disease
ENSG00000108219	TSPAN14	Coronary Artery Disease
ENSG00000122691	TWIST1	Coronary Artery Disease
ENSG00000065060	UHRF1BP1	Coronary Artery Disease
ENSG00000114491	UMPS	Coronary Artery Disease
ENSG00000092929	UNC13D	Coronary Artery Disease
ENSG00000112715	VEGFA	Coronary Artery Disease
ENSG00000160695	VPS11	Coronary Artery Disease
ENSG00000070540	WIPI1	Coronary Artery Disease
ENSG00000184937	WT1	Coronary Artery Disease
ENSG00000169180	XPO6	Coronary Artery Disease
ENSG00000091732	ZC3HC1	Coronary Artery Disease
ENSG00000169554	ZEB2	Coronary Artery Disease
ENSG00000106261	ZKSCAN1	Coronary Artery Disease
ENSG00000198740	ZNF652	Coronary Artery Disease
ENSG00000196381	ZNF781	Coronary Artery Disease
ENSG00000151612	ZNF827	Coronary Artery Disease
ENSG00000165029	ABCA1	Alzheimer's Disease
ENSG00000064687	ABCA7	Alzheimer's Disease
ENSG00000108798	ABI3	Alzheimer's Disease
ENSG00000159640	ACE	Alzheimer's Disease
ENSG00000264813	ACE	Alzheimer's Disease
ENSG00000137845	ADAM10	Alzheimer's Disease
ENSG00000151694	ADAM17	Alzheimer's Disease
ENSG00000154734	ADAMTS1	Alzheimer's Disease
ENSG00000158859	ADAMTS4	Alzheimer's Disease
ENSG00000188157	AGRN	Alzheimer's Disease
ENSG00000198796	ALPK2	Alzheimer's Disease
ENSG00000151150	ANK3	Alzheimer's Disease
ENSG00000154122	ANKH	Alzheimer's Disease
ENSG00000138613	APH1B	Alzheimer's Disease
ENSG00000130203	APOE	Alzheimer's Disease
ENSG00000142192	APP	Alzheimer's Disease
ENSG00000103507	BCKDK	Alzheimer's Disease
ENSG00000136717	BIN1	Alzheimer's Disease
ENSG00000095585	BLNK	Alzheimer's Disease
ENSG00000262509	BLNK	Alzheimer's Disease
ENSG00000087589	CASS4	Alzheimer's Disease
ENSG00000198087	CD2AP	Alzheimer's Disease
ENSG00000105383	CD33	Alzheimer's Disease
ENSG00000149187	CELF1	Alzheimer's Disease
ENSG00000109684	CLNK	Alzheimer's Disease
ENSG00000120885	CLU	Alzheimer's Disease
ENSG00000064666	CNN2	Alzheimer's Disease
ENSG00000174469	CNTNAP2	Alzheimer's Disease
ENSG00000127184	COX7C	Alzheimer's Disease
ENSG00000203710	CR1	Alzheimer's Disease
ENSG00000101138	CSTF1	Alzheimer's Disease
ENSG00000164733	CTSB	Alzheimer's Disease
ENSG00000103811	CTSH	Alzheimer's Disease
ENSG00000008283	CYB561	Alzheimer's Disease
ENSG00000149927	DOC2A	Alzheimer's Disease
ENSG00000134463	ECHDC3	Alzheimer's Disease
ENSG00000074266	EED	Alzheimer's Disease
ENSG00000086289	EPDR1	Alzheimer's Disease
ENSG00000146904	EPHA1	Alzheimer's Disease
ENSG00000161682	FAM171A2	Alzheimer's Disease
ENSG00000073712	FERMT2	Alzheimer's Disease
ENSG00000103241	FOXF1	Alzheimer's Disease
ENSG00000187037	GPR141	Alzheimer's Disease
ENSG00000030582	GRN	Alzheimer's Disease
ENSG00000135077	HAVCR2	Alzheimer's Disease
ENSG00000163666	HESX1	Alzheimer's Disease
ENSG00000196735	HLA-DQA1	Alzheimer's Disease
ENSG00000232062	HLA-DQA1	Alzheimer's Disease
ENSG00000228284	HLA-DQA1	Alzheimer's Disease
ENSG00000225890	HLA-DQA1	Alzheimer's Disease
ENSG00000206305	HLA-DQA1	Alzheimer's Disease
ENSG00000236418	HLA-DQA1	Alzheimer's Disease
ENSG00000196126	HLA-DRB1	Alzheimer's Disease
ENSG00000228080	HLA-DRB1	Alzheimer's Disease
ENSG00000206240	HLA-DRB1	Alzheimer's Disease
ENSG00000229074	HLA-DRB1	Alzheimer's Disease
ENSG00000206306	HLA-DRB1	Alzheimer's Disease
ENSG00000236884	HLA-DRB1	Alzheimer's Disease
ENSG00000249853	HS3ST5	Alzheimer's Disease
ENSG00000003147	ICA1	Alzheimer's Disease
ENSG00000127415	IDUA	Alzheimer's Disease
ENSG00000157368	IL34	Alzheimer's Disease
ENSG00000168918	INPP5D	Alzheimer's Disease
ENSG00000174628	IQCK	Alzheimer's Disease
ENSG00000153814	JAZF1	Alzheimer's Disease
ENSG00000103510	KAT8	Alzheimer's Disease
ENSG00000129911	KLF16	Alzheimer's Disease
ENSG00000187116	LILRA5	Alzheimer's Disease
ENSG00000262610	LILRA5	Alzheimer's Disease
ENSG00000262800	LILRA5	Alzheimer's Disease
ENSG00000262843	LILRA5	Alzheimer's Disease
ENSG00000131042	LILRB2	Alzheimer's Disease
ENSG00000271481	LILRB2	Alzheimer's Disease
ENSG00000178573	MAF	Alzheimer's Disease
ENSG00000176909	MAMSTR	Alzheimer's Disease
ENSG00000081189	MEF2C	Alzheimer's Disease
ENSG00000196549	MME	Alzheimer's Disease
ENSG00000110079	MS4A4A	Alzheimer's Disease
ENSG00000110077	MS4A6A	Alzheimer's Disease
ENSG00000091536	MYO15A	Alzheimer's Disease
ENSG00000071051	NCK2	Alzheimer's Disease
ENSG00000166924	NYAP1	Alzheimer's Disease
ENSG00000124596	OARD1	Alzheimer's Disease
ENSG00000178814	OPLAH	Alzheimer's Disease
ENSG00000073921	PICALM	Alzheimer's Disease
ENSG00000085514	PILRA	Alzheimer's Disease
ENSG00000197943	PLCG2	Alzheimer's Disease
ENSG00000107679	PLEKHA1	Alzheimer's Disease
ENSG00000126856	PRDM7	Alzheimer's Disease
ENSG00000115825	PRKD3	Alzheimer's Disease
ENSG00000165916	PSMC3	Alzheimer's Disease
ENSG00000120899	PTK2B	Alzheimer's Disease
ENSG00000146090	RASGEF1C	Alzheimer's Disease
ENSG00000125826	RBCK1	Alzheimer's Disease
ENSG00000168421	RHOH	Alzheimer's Disease
ENSG00000161929	SCIMP	Alzheimer's Disease
ENSG00000132432	SEC61G	Alzheimer's Disease
ENSG00000179526	SHARPIN	Alzheimer's Disease
ENSG00000161640	SIGLEC11	Alzheimer's Disease
ENSG00000140090	SLC24A4	Alzheimer's Disease
ENSG00000125520	SLC2A4RG	Alzheimer's Disease
ENSG00000028528	SNX1	Alzheimer's Disease
ENSG00000137642	SORL1	Alzheimer's Disease
ENSG00000134243	SORT1	Alzheimer's Disease
ENSG00000214300	SPDYE3	Alzheimer's Disease
ENSG00000066336	SPI1	Alzheimer's Disease
ENSG00000138600	SPPL2A	Alzheimer's Disease
ENSG00000106460	TMEM106B	Alzheimer's Disease
ENSG00000184986	TMEM121	Alzheimer's Disease
ENSG00000271694	TMEM121	Alzheimer's Disease
ENSG00000145901	TNIP1	Alzheimer's Disease
ENSG00000186815	TPCN1	Alzheimer's Disease
ENSG00000095970	TREM2	Alzheimer's Disease
ENSG00000112195	TREML2	Alzheimer's Disease
ENSG00000108219	TSPAN14	Alzheimer's Disease
ENSG00000124602	UNC5CL	Alzheimer's Disease
ENSG00000148429	USP6NL	Alzheimer's Disease
ENSG00000138442	WDR12	Alzheimer's Disease
ENSG00000167716	WDR81	Alzheimer's Disease
ENSG00000108379	WNT3	Alzheimer's Disease
ENSG00000186153	WWOX	Alzheimer's Disease
ENSG00000078487	ZCWPW1	Alzheimer's Disease
ENSG00000180787	ZFP3	Alzheimer's Disease
ENSG00000198740	ZNF652	Alzheimer's Disease
ENSG00000242247	ARFGAP3	Bipolar Disorder
ENSG00000075884	ARHGAP15	Bipolar Disorder
ENSG00000175224	ATG13	Bipolar Disorder
ENSG00000127152	BCL11B	Bipolar Disorder
ENSG00000101220	C20orf27	Bipolar Disorder
ENSG00000182022	CHST15	Bipolar Disorder
ENSG00000187323	DCC	Bipolar Disorder
ENSG00000085788	DDHD2	Bipolar Disorder
ENSG00000149295	DRD2	Bipolar Disorder
ENSG00000178568	ERBB4	Bipolar Disorder
ENSG00000091831	ESR1	Bipolar Disorder
ENSG00000149485	FADS1	Bipolar Disorder
ENSG00000182511	FES	Bipolar Disorder
ENSG00000128573	FOXP2	Bipolar Disorder
ENSG00000140564	FURIN	Bipolar Disorder
ENSG00000168237	GLYCTK	Bipolar Disorder
ENSG00000180269	GPR139	Bipolar Disorder
ENSG00000040933	INPP4A	Bipolar Disorder
ENSG00000126214	KLC1	Bipolar Disorder
ENSG00000182541	LIMK2	Bipolar Disorder
ENSG00000008838	MED24	Bipolar Disorder
ENSG00000188981	MSANTD1	Bipolar Disorder
ENSG00000124920	MYRF	Bipolar Disorder
ENSG00000102471	NDFIP2	Bipolar Disorder
ENSG00000172260	NEGR1	Bipolar Disorder
ENSG00000100266	PACSIN2	Bipolar Disorder
ENSG00000106086	PLEKHA8	Bipolar Disorder
ENSG00000118557	PMFBP1	Bipolar Disorder
ENSG00000106536	POU6F2	Bipolar Disorder
ENSG00000115233	PSMD14	Bipolar Disorder
ENSG00000078328	RBFOX1	Bipolar Disorder
ENSG00000001617	SEMA3F	Bipolar Disorder
ENSG00000115524	SF3B1	Bipolar Disorder
ENSG00000162105	SHANK2	Bipolar Disorder
ENSG00000268430	SHANK2	Bipolar Disorder
ENSG00000237515	SHISA9	Bipolar Disorder
ENSG00000156395	SORCS3	Bipolar Disorder
ENSG00000105866	SP4	Bipolar Disorder
ENSG00000242866	STRC	Bipolar Disorder
ENSG00000126351	THRA	Bipolar Disorder
ENSG00000134825	TMEM258	Bipolar Disorder
ENSG00000134900	TPP2	Bipolar Disorder
ENSG00000168016	TRANK1	Bipolar Disorder
ENSG00000149292	TTC12	Bipolar Disorder
ENSG00000262377	TTC12	Bipolar Disorder
ENSG00000196236	XPNPEP3	Bipolar Disorder
ENSG00000126215	XRCC3	Bipolar Disorder
ENSG00000175893	ZDHHC21	Bipolar Disorder
ENSG00000256062	ABO	Type 2 Diabetes
ENSG00000151726	ACSL1	Type 2 Diabetes
ENSG00000163638	ADAMTS9	Type 2 Diabetes
ENSG00000173175	ADCY5	Type 2 Diabetes
ENSG00000029534	ANK1	Type 2 Diabetes
ENSG00000164512	ANKRD55	Type 2 Diabetes
ENSG00000164512	ANKRD55	Type 2 Diabetes
ENSG00000002726	AOC1	Type 2 Diabetes
ENSG00000185305	ARL15	Type 2 Diabetes
ENSG00000050820	BCAR1	Type 2 Diabetes
ENSG00000119866	BCL11A	Type 2 Diabetes
ENSG00000118971	CCND2	Type 2 Diabetes
ENSG00000118971	CCND2	Type 2 Diabetes
ENSG00000118971	CCND2	Type 2 Diabetes
ENSG00000145996	CDKAL1	Type 2 Diabetes
ENSG00000203760	CENPW	Type 2 Diabetes
ENSG00000153815	CMIP	Type 2 Diabetes
ENSG00000136267	DGKB	Type 2 Diabetes
ENSG00000136267	DGKB	Type 2 Diabetes
ENSG00000185104	FAF1	Type 2 Diabetes
ENSG00000140718	FTO	Type 2 Diabetes
ENSG00000106633	GCK	Type 2 Diabetes
ENSG00000010310	GIPR	Type 2 Diabetes
ENSG00000107249	GLIS3	Type 2 Diabetes
ENSG00000065325	GLP2R	Type 2 Diabetes
ENSG00000140382	HMG20A	Type 2 Diabetes
ENSG00000149948	HMGA2	Type 2 Diabetes
ENSG00000135100	HNF1A	Type 2 Diabetes
ENSG00000108753	HNF1B	Type 2 Diabetes
ENSG00000101076	HNF4A	Type 2 Diabetes
ENSG00000101076	HNF4A	Type 2 Diabetes
ENSG00000149084	HSD17B12	Type 2 Diabetes
ENSG00000073792	IGF2BP2	Type 2 Diabetes
ENSG00000169047	IRS1	Type 2 Diabetes
ENSG00000153814	JAZF1	Type 2 Diabetes
ENSG00000187486	KCNJ11	Type 2 Diabetes
ENSG00000053918	KCNQ1	Type 2 Diabetes
ENSG00000174595	KLF14	Type 2 Diabetes
ENSG00000266265	KLF14	Type 2 Diabetes
ENSG00000101680	LAMA1	Type 2 Diabetes
ENSG00000145012	LPP	Type 2 Diabetes
ENSG00000127603	MACF1	Type 2 Diabetes
ENSG00000090316	MAEA	Type 2 Diabetes
ENSG00000173327	MAP3K11	Type 2 Diabetes
ENSG00000166603	MC4R	Type 2 Diabetes
ENSG00000051825	MPHOSPH9	Type 2 Diabetes
ENSG00000134640	MTNR1B	Type 2 Diabetes
ENSG00000134250	NOTCH2	Type 2 Diabetes
ENSG00000021645	NRXN3	Type 2 Diabetes
ENSG00000145730	PAM	Type 2 Diabetes
ENSG00000107679	PLEKHA1	Type 2 Diabetes
ENSG00000132170	PPARG	Type 2 Diabetes
ENSG00000198901	PRC1	Type 2 Diabetes
ENSG00000117707	PROX1	Type 2 Diabetes
ENSG00000153250	RBMS1	Type 2 Diabetes
ENSG00000124782	RREB1	Type 2 Diabetes
ENSG00000164756	SLC30A8	Type 2 Diabetes
ENSG00000182747	SLC35D3	Type 2 Diabetes
ENSG00000136158	SPRY2	Type 2 Diabetes
ENSG00000073849	ST6GAL1	Type 2 Diabetes
ENSG00000148737	TCF7L2	Type 2 Diabetes
ENSG00000115970	THADA	Type 2 Diabetes
ENSG00000196781	TLE1	Type 2 Diabetes
ENSG00000106829	TLE4	Type 2 Diabetes
ENSG00000213996	TM6SF2	Type 2 Diabetes
ENSG00000170006	TMEM154	Type 2 Diabetes
ENSG00000164938	TP53INP1	Type 2 Diabetes
ENSG00000170703	TTLL6	Type 2 Diabetes
ENSG00000182247	UBE2E2	Type 2 Diabetes
ENSG00000109501	WFS1	Type 2 Diabetes
ENSG00000132846	ZBED3	Type 2 Diabetes
ENSG00000108175	ZMIZ1	Type 2 Diabetes
ENSG00000074755	ZZEF1	Type 2 Diabetes
ENSG00000004534	RBM6	ADHD
ENSG00000011198	ABHD5	ADHD
ENSG00000066322	ELOVL1	ADHD
ENSG00000067560	RHOA	ADHD
ENSG00000082293	COL19A1	ADHD
ENSG00000088756	ARHGAP28	ADHD
ENSG00000088930	XRN2	ADHD
ENSG00000100749	VRK1	ADHD
ENSG00000114166	KAT2B	ADHD
ENSG00000114349	GNAT1	ADHD
ENSG00000114353	GNAI2	ADHD
ENSG00000114738	MAPKAPK3	ADHD
ENSG00000114861	FOXP1	ADHD
ENSG00000117407	ARTN	ADHD
ENSG00000117411	B4GALT2	ADHD
ENSG00000125816	NKX2-4	ADHD
ENSG00000126091	ST3GAL3	ADHD
ENSG00000128573	FOXP2	ADHD
ENSG00000139323	POC1B	ADHD
ENSG00000142949	PTPRF	ADHD
ENSG00000144649	FAM198A	ADHD
ENSG00000144792	ZNF660	ADHD
ENSG00000145020	AMT	ADHD
ENSG00000145022	TCTA	ADHD
ENSG00000147789	ZNF7	ADHD
ENSG00000147799	ARHGAP39	ADHD
ENSG00000150394	CDH8	ADHD
ENSG00000151612	ZNF827	ADHD
ENSG00000154655	L3MBTL4	ADHD
ENSG00000156395	SORCS3	ADHD
ENSG00000156463	SH3RF2	ADHD
ENSG00000159479	MED8	ADHD
ENSG00000160746	ANO10	ADHD
ENSG00000160948	VPS28	ADHD
ENSG00000160957	RECQL4	ADHD
ENSG00000160959	LRRC14	ADHD
ENSG00000160972	PPP1R16A	ADHD
ENSG00000161016	RPL8	ADHD
ENSG00000163788	SNRK	ADHD
ENSG00000164068	RNF123	ADHD
ENSG00000164076	CAMKV	ADHD
ENSG00000164077	MON1A	ADHD
ENSG00000164078	MST1R	ADHD
ENSG00000164167	LSM6	ADHD
ENSG00000167700	MFSD3	ADHD
ENSG00000167702	KIFC2	ADHD
ENSG00000170619	COMMD5	ADHD
ENSG00000170631	ZNF16	ADHD
ENSG00000171960	PPIH	ADHD
ENSG00000173531	MST1	ADHD
ENSG00000173540	GMPPB	ADHD
ENSG00000176020	AMIGO3	ADHD
ENSG00000178917	ZNF852	ADHD
ENSG00000178922	HYI	ADHD
ENSG00000179832	MROH1	ADHD
ENSG00000180921	FAM83H	ADHD
ENSG00000183763	TRAIP	ADHD
ENSG00000185614	FAM212A	ADHD
ENSG00000186448	ZNF197	ADHD
ENSG00000186792	HYAL3	ADHD
ENSG00000187323	DCC	ADHD
ENSG00000187954	CYHR1	ADHD
ENSG00000196378	ZNF34	ADHD
ENSG00000197363	ZNF517	ADHD
ENSG00000198169	ZNF251	ADHD
ENSG00000198198	SZT2	ADHD
ENSG00000206432	TMEM200C	ADHD
ENSG00000206538	VGLL3	ADHD
ENSG00000213563	C8orf82	ADHD
ENSG00000228008	CTD-2330K9.3	ADHD
ENSG00000229972	IQCF3	ADHD
ENSG00000233276	GPX1	ADHD
ENSG00000235173	FAM203A	ADHD
ENSG00000250673	RP11-6L6.2	ADHD
ENSG00000253313	C1orf210	ADHD
ENSG00000254402	LRRC24	ADHD
ENSG00000021826	CPS1	Vitamin D
ENSG00000057149	SERPINB3	Vitamin D
ENSG00000062282	DGAT2	Vitamin D
ENSG00000079459	FDFT1	Vitamin D
ENSG00000079557	AFM	Vitamin D
ENSG00000081051	AFP	Vitamin D
ENSG00000084110	HAL	Vitamin D
ENSG00000084674	APOB	Vitamin D
ENSG00000084734	GCKR	Vitamin D
ENSG00000100934	SEC23A	Vitamin D
ENSG00000101670	LIPG	Vitamin D
ENSG00000105398	SULT2A1	Vitamin D
ENSG00000110243	APOA5	Vitamin D
ENSG00000118137	APOA1	Vitamin D
ENSG00000118520	ARG1	Vitamin D
ENSG00000122378	C10orf58	Vitamin D
ENSG00000125629	INSIG2	Vitamin D
ENSG00000132855	ANGPTL3	Vitamin D
ENSG00000134538	SLCO1B1	Vitamin D
ENSG00000134760	DSG1	Vitamin D
ENSG00000135220	UGT2A3	Vitamin D
ENSG00000136574	GATA4	Vitamin D
ENSG00000138823	MTTP	Vitamin D
ENSG00000139344	AMDHD1	Vitamin D
ENSG00000143412	ANXA9	Vitamin D
ENSG00000143418	CERS2	Vitamin D
ENSG00000143520	FLG2	Vitamin D
ENSG00000143536	CRNN	Vitamin D
ENSG00000143627	PKLR	Vitamin D
ENSG00000143631	FLG	Vitamin D
ENSG00000143641	GALNT2	Vitamin D
ENSG00000145321	GC	Vitamin D
ENSG00000151224	MAT1A	Vitamin D
ENSG00000154269	ENPP3	Vitamin D
ENSG00000159450	TCHH	Vitamin D
ENSG00000160752	FDPS	Vitamin D
ENSG00000163631	ALB	Vitamin D
ENSG00000164733	CTSB	Vitamin D
ENSG00000166035	LIPC	Vitamin D
ENSG00000166634	SERPINB12	Vitamin D
ENSG00000167397	VKORC1	Vitamin D
ENSG00000169174	PCSK9	Vitamin D
ENSG00000169509	CRCT1	Vitamin D
ENSG00000172890	NADSYN1	Vitamin D
ENSG00000172893	DHCR7	Vitamin D
ENSG00000172955	ADH6	Vitamin D
ENSG00000175938	ORAI3	Vitamin D
ENSG00000178078	STAP2	Vitamin D
ENSG00000182704	TSKU	Vitamin D
ENSG00000184232	OAF	Vitamin D
ENSG00000184860	SDR42E1	Vitamin D
ENSG00000185896	LAMP1	Vitamin D
ENSG00000186104	CYP2R1	Vitamin D
ENSG00000186205	MOSC1	Vitamin D
ENSG00000187758	ADH1A	Vitamin D
ENSG00000196616	ADH1B	Vitamin D
ENSG00000196620	UGT2B15	Vitamin D
ENSG00000196734	LCE1B	Vitamin D
ENSG00000197641	SERPINB13	Vitamin D
ENSG00000198099	ADH4	Vitamin D
ENSG00000198189	HSD17B11	Vitamin D
ENSG00000198854	C1orf68	Vitamin D
ENSG00000206073	SERPINB4	Vitamin D
ENSG00000213996	TM6SF2	Vitamin D
ENSG00000215853	RPTN	Vitamin D
ENSG00000175164	ABO	Breast Cancer
ENSG00000146109	ABT1	Breast Cancer
ENSG00000181915	ADO	Breast Cancer
ENSG00000072364	AFF4	Breast Cancer
ENSG00000159461	AMFR	Breast Cancer
ENSG00000181039	ANKRD34A	Breast Cancer
ENSG00000198483	ANKRD35	Breast Cancer
ENSG00000254470	AP5B1	Breast Cancer
ENSG00000179750	APOBEC3B	Breast Cancer
ENSG00000236699	ARHGEF38	Breast Cancer
ENSG00000116539	ASH1L	Breast Cancer
ENSG00000171681	ATF7IP	Breast Cancer
ENSG00000163635	ATXN7	Breast Cancer
ENSG00000043039	BARX2	Breast Cancer
ENSG00000125124	BBS2	Breast Cancer
ENSG00000153094	BCL2L11	Breast Cancer
ENSG00000204256	BRD2	Breast Cancer
ENSG00000112763	BTN2A1	Breast Cancer
ENSG00000186470	BTN3A2	Breast Cancer
ENSG00000204682	CASC10	Breast Cancer
ENSG00000003400	CASP10	Breast Cancer
ENSG00000064012	CASP8	Breast Cancer
ENSG00000130940	CASZ1	Breast Cancer
ENSG00000141570	CBX8	Breast Cancer
ENSG00000159873	CCDC117	Breast Cancer
ENSG00000120262	CCDC170	Breast Cancer
ENSG00000183273	CCDC60	Breast Cancer
ENSG00000015133	CCDC88C	Breast Cancer
ENSG00000123106	CCDC91	Breast Cancer
ENSG00000110092	CCND1	Breast Cancer
ENSG00000166446	CDYL2	Breast Cancer
ENSG00000172216	CEBPB	Breast Cancer
ENSG00000101639	CEP192	Breast Cancer
ENSG00000112877	CEP72	Breast Cancer
ENSG00000172757	CFL1	Breast Cancer
ENSG00000198515	CNGA1	Breast Cancer
ENSG00000110871	COQ5	Breast Cancer
ENSG00000120088	CRHR1	Breast Cancer
ENSG00000213923	CSNK1E	Breast Cancer
ENSG00000172543	CTSW	Breast Cancer
ENSG00000118655	DCLRE1B	Breast Cancer
ENSG00000088986	DYNLL1	Breast Cancer
ENSG00000168589	DYNLRB2	Breast Cancer
ENSG00000146648	EGFR	Breast Cancer
ENSG00000163064	EN1	Breast Cancer
ENSG00000091831	ESR1	Breast Cancer
ENSG00000105755	ETHE1	Breast Cancer
ENSG00000180104	EXOC3	Breast Cancer
ENSG00000117480	FAAH	Breast Cancer
ENSG00000141699	FAM134C	Breast Cancer
ENSG00000163322	FAM175A	Breast Cancer
ENSG00000183508	FAM46C	Breast Cancer
ENSG00000196159	FAT4	Breast Cancer
ENSG00000066468	FGFR2	Breast Cancer
ENSG00000107485	GATA3	Breast Cancer
ENSG00000167491	GATAD2A	Breast Cancer
ENSG00000087338	GMCL1	Breast Cancer
ENSG00000119714	GPR68	Breast Cancer
ENSG00000083307	GRHL2	Breast Cancer
ENSG00000168765	GSTM4	Breast Cancer
ENSG00000204257	HLA-DMA	Breast Cancer
ENSG00000182952	HMGN4	Breast Cancer
ENSG00000174775	HRAS	Breast Cancer
ENSG00000204228	HSD17B8	Breast Cancer
ENSG00000170606	HSPA4	Breast Cancer
ENSG00000163083	INHBB	Breast Cancer
ENSG00000125347	IRF1	Breast Cancer
ENSG00000176842	IRX5	Breast Cancer
ENSG00000172977	KAT5	Breast Cancer
ENSG00000237649	KIFC1	Breast Cancer
ENSG00000136826	KLF4	Breast Cancer
ENSG00000179023	KLHDC7A	Breast Cancer
ENSG00000198945	L3MBTL3	Breast Cancer
ENSG00000168675	LDLRAD4	Breast Cancer
ENSG00000197980	LEKR1	Breast Cancer
ENSG00000133067	LGR6	Breast Cancer
ENSG00000136944	LMX1B	Breast Cancer
ENSG00000168056	LTBP3	Breast Cancer
ENSG00000124466	LYPD3	Breast Cancer
ENSG00000185022	MAFF	Breast Cancer
ENSG00000140400	MAN2C1	Breast Cancer
ENSG00000095015	MAP3K1	Breast Cancer
ENSG00000183654	MARCH11	Breast Cancer
ENSG00000160294	MCM3AP	Breast Cancer
ENSG00000213999	MEF2B	Breast Cancer
ENSG00000172878	METAP1D	Breast Cancer
ENSG00000196588	MKL1	Breast Cancer
ENSG00000078403	MLLT10	Breast Cancer
ENSG00000136997	MYC	Breast Cancer
ENSG00000172927	MYEOV	Breast Cancer
ENSG00000160808	MYL3	Breast Cancer
ENSG00000163386	NBPF10	Breast Cancer
ENSG00000140398	NEIL1	Breast Cancer
ENSG00000163491	NEK10	Breast Cancer
ENSG00000170448	NFXL1	Breast Cancer
ENSG00000163293	NIPAL1	Breast Cancer
ENSG00000180530	NRIP1	Breast Cancer
ENSG00000117481	NSUN4	Breast Cancer
ENSG00000074527	NTN4	Breast Cancer
ENSG00000167005	NUDT21	Breast Cancer
ENSG00000087263	OGFOD1	Breast Cancer
ENSG00000168131	OR2B2	Breast Cancer
ENSG00000172818	OVOL1	Breast Cancer
ENSG00000198807	PAX9	Breast Cancer
ENSG00000142655	PEX14	Breast Cancer
ENSG00000176531	PHLDB3	Breast Cancer
ENSG00000116793	PHTF1	Breast Cancer
ENSG00000184381	PLA2G6	Breast Cancer
ENSG00000068137	PLEKHH3	Breast Cancer
ENSG00000177666	PNPLA2	Breast Cancer
ENSG00000186141	POLR3C	Breast Cancer
ENSG00000121851	POLR3GL	Breast Cancer
ENSG00000115138	POMC	Breast Cancer
ENSG00000131470	PSMC3IP	Breast Cancer
ENSG00000144118	RALB	Breast Cancer
ENSG00000174373	RALGAPA1	Breast Cancer
ENSG00000131795	RBM8A	Breast Cancer
ENSG00000166965	RCCD1	Breast Cancer
ENSG00000173039	RELA	Breast Cancer
ENSG00000064490	RFXANK	Breast Cancer
ENSG00000204227	RING1	Breast Cancer
ENSG00000155906	RMND1	Breast Cancer
ENSG00000172922	RNASEH2C	Breast Cancer
ENSG00000022840	RNF10	Breast Cancer
ENSG00000121848	RNF115	Breast Cancer
ENSG00000089157	RPLP0	Breast Cancer
ENSG00000231500	RPS18	Breast Cancer
ENSG00000081019	RSBN1	Breast Cancer
ENSG00000204231	RXRB	Breast Cancer
ENSG00000160584	SIK3	Breast Cancer
ENSG00000115840	SLC25A12	Breast Cancer
ENSG00000112473	SLC39A7	Breast Cancer
ENSG00000033867	SLC4A7	Breast Cancer
ENSG00000196517	SLC6A9	Breast Cancer
ENSG00000066230	SLC9A3	Breast Cancer
ENSG00000136824	SMC2	Breast Cancer
ENSG00000124380	SNRNP27	Breast Cancer
ENSG00000171943	SRGAP2C	Breast Cancer
ENSG00000226763	SRRM5	Breast Cancer
ENSG00000111786	SRSF9	Breast Cancer
ENSG00000173757	STAT5B	Breast Cancer
ENSG00000166263	STXBP4	Breast Cancer
ENSG00000105705	SUGP1	Breast Cancer
ENSG00000115750	TAF1B	Breast Cancer
ENSG00000149591	TAGLN	Breast Cancer
ENSG00000135111	TBX3	Breast Cancer
ENSG00000164362	TERT	Breast Cancer
ENSG00000163634	THOC7	Breast Cancer
ENSG00000163659	TIPARP	Breast Cancer
ENSG00000163472	TMEM79	Breast Cancer
ENSG00000119401	TRIM32	Breast Cancer
ENSG00000197323	TRIM33	Breast Cancer
ENSG00000171103	TRMT61B	Breast Cancer
ENSG00000157570	TSPAN18	Breast Cancer
ENSG00000131462	TUBG1	Breast Cancer
ENSG00000037042	TUBG2	Breast Cancer
ENSG00000117289	TXNIP	Breast Cancer
ENSG00000206538	VGLL3	Breast Cancer
ENSG00000115596	WNT6	Breast Cancer
ENSG00000182362	YBEY	Breast Cancer
ENSG00000155329	ZCCHC10	Breast Cancer
ENSG00000185650	ZFP36L1	Breast Cancer
ENSG00000108175	ZMIZ1	Breast Cancer
ENSG00000176472	ZNF575	Breast Cancer
ENSG00000124444	ZNF576	Breast Cancer
ENSG00000172748	ZNF596	Breast Cancer
ENSG00000124635	H2BC11	Breast Cancer
ENSG00000137259	H2AC4	Breast Cancer
ENSG00000146476	ARMT1	Breast Cancer
ENSG00000158373	H2BC5	Breast Cancer
ENSG00000168298	H1-4	Breast Cancer
ENSG00000177595	PIDD1	Breast Cancer
ENSG00000187837	H1-2	Breast Cancer
ENSG00000196787	H2AC11	Breast Cancer
ENSG00000197061	H4C3	Breast Cancer
ENSG00000197903	H2BC12	Breast Cancer
ENSG00000203813	H3C2	Breast Cancer
ENSG00000233224	H2AC12	Breast Cancer
ENSG00000254901	BORCS8	Breast Cancer
ENSG00000251866	SCARNA21	Prostate Cancer
ENSG00000143368	SF3B4	Prostate Cancer
ENSG00000117362	APH1A	Prostate Cancer
ENSG00000163125	RPRD2	Prostate Cancer
ENSG00000143374	TARS2	Prostate Cancer
ENSG00000264553	MIR4257	Prostate Cancer
ENSG00000143384	MCL1	Prostate Cancer
ENSG00000143420	ENSA	Prostate Cancer
ENSG00000143457	GOLPH3L	Prostate Cancer
ENSG00000143452	HORMAD1	Prostate Cancer
ENSG00000163131	CTSS	Prostate Cancer
ENSG00000143387	CTSK	Prostate Cancer
ENSG00000224690	UBE2D3P3	Prostate Cancer
ENSG00000143437	ARNT	Prostate Cancer
ENSG00000200175	RNU6-1309P	Prostate Cancer
ENSG00000229357	CYCSP51	Prostate Cancer
ENSG00000143379	SETDB1	Prostate Cancer
ENSG00000143418	CERS2	Prostate Cancer
ENSG00000143412	ANXA9	Prostate Cancer
ENSG00000143409	FAM63A	Prostate Cancer
ENSG00000188643	S100A16	Prostate Cancer
ENSG00000160678	S100A1	Prostate Cancer
ENSG00000143614	GATAD2B	Prostate Cancer
ENSG00000198837	DENND4B	Prostate Cancer
ENSG00000160741	CRTC2	Prostate Cancer
ENSG00000143570	SLC39A1	Prostate Cancer
ENSG00000143578	CREB3L4	Prostate Cancer
ENSG00000143543	JTB	Prostate Cancer
ENSG00000143545	RAB13	Prostate Cancer
ENSG00000177954	RPS27	Prostate Cancer
ENSG00000143552	NUP210L	Prostate Cancer
ENSG00000263987	MIR5698	Prostate Cancer
ENSG00000143549	TPM3	Prostate Cancer
ENSG00000143575	HAX1	Prostate Cancer
ENSG00000160685	ZBTB7B	Prostate Cancer
ENSG00000163357	DCST1	Prostate Cancer
ENSG00000143537	ADAM15	Prostate Cancer
ENSG00000223452	HMGN2P18	Prostate Cancer
ENSG00000163463	KRTCAP2	Prostate Cancer
ENSG00000116539	ASH1L	Prostate Cancer
ENSG00000225082	DAP3P1	Prostate Cancer
ENSG00000133056	PIK3C2B	Prostate Cancer
ENSG00000198625	MDM4	Prostate Cancer
ENSG00000117222	RBBP5	Prostate Cancer
ENSG00000226235	LEMD1-AS1	Prostate Cancer
ENSG00000186007	LEMD1	Prostate Cancer
ENSG00000199059	MIR135B	Prostate Cancer
ENSG00000117266	CDK18	Prostate Cancer
ENSG00000174514	MFSD4	Prostate Cancer
ENSG00000158711	ELK4	Prostate Cancer
ENSG00000158715	SLC45A3	Prostate Cancer
ENSG00000069275	NUCKS1	Prostate Cancer
ENSG00000201944	SNORA72	Prostate Cancer
ENSG00000133065	SLC41A1	Prostate Cancer
ENSG00000162877	PM20D1	Prostate Cancer
ENSG00000174502	SLC26A9	Prostate Cancer
ENSG00000196550	FAM72A	Prostate Cancer
ENSG00000198049	AVPR1B	Prostate Cancer
ENSG00000196533	C1orf186	Prostate Cancer
ENSG00000252692	SNORD60	Prostate Cancer
ENSG00000196188	CTSE	Prostate Cancer
ENSG00000163486	SRGAP2	Prostate Cancer
ENSG00000233501	SRGAP2-AS1	Prostate Cancer
ENSG00000143466	IKBKE	Prostate Cancer
ENSG00000201898	SNORA72	Prostate Cancer
ENSG00000134317	GRHL1	Prostate Cancer
ENSG00000115758	ODC1	Prostate Cancer
ENSG00000115761	NOL10	Prostate Cancer
ENSG00000143869	GDF7	Prostate Cancer
ENSG00000251805	SCARNA21	Prostate Cancer
ENSG00000115970	THADA	Prostate Cancer
ENSG00000252804	RNU6-958P	Prostate Cancer
ENSG00000186889	TMEM17	Prostate Cancer
ENSG00000232144	PSAT1P2	Prostate Cancer
ENSG00000230595	RSL24D1P2	Prostate Cancer
ENSG00000115504	EHBP1	Prostate Cancer
ENSG00000115507	OTX1	Prostate Cancer
ENSG00000143951	WDPCP	Prostate Cancer
ENSG00000169764	UGP2	Prostate Cancer
ENSG00000143952	VPS54	Prostate Cancer
ENSG00000226819	MEIS1-AS3	Prostate Cancer
ENSG00000143995	MEIS1	Prostate Cancer
ENSG00000230749	MEIS1-AS2	Prostate Cancer
ENSG00000168906	MAT2A	Prostate Cancer
ENSG00000115486	GGCX	Prostate Cancer
ENSG00000118640	VAMP8	Prostate Cancer
ENSG00000168899	VAMP5	Prostate Cancer
ENSG00000168894	RNF181	Prostate Cancer
ENSG00000168890	TMEM150A	Prostate Cancer
ENSG00000168883	USP39	Prostate Cancer
ENSG00000168887	C2orf68	Prostate Cancer
ENSG00000207249	SNORA72	Prostate Cancer
ENSG00000153093	ACOXL	Prostate Cancer
ENSG00000153094	BCL2L11	Prostate Cancer
ENSG00000206901	SNORA72	Prostate Cancer
ENSG00000091409	ITGA6	Prostate Cancer
ENSG00000144354	CDCA7	Prostate Cancer
ENSG00000082153	BZW1	Prostate Cancer
ENSG00000240344	PPIL3	Prostate Cancer
ENSG00000003402	CFLAR	Prostate Cancer
ENSG00000226312	CFLAR-AS1	Prostate Cancer
ENSG00000003400	CASP10	Prostate Cancer
ENSG00000227348	MTND5P25	Prostate Cancer
ENSG00000225796	MTND4P23	Prostate Cancer
ENSG00000064012	CASP8	Prostate Cancer
ENSG00000155749	ALS2CR12	Prostate Cancer
ENSG00000115993	TRAK2	Prostate Cancer
ENSG00000115648	MLPH	Prostate Cancer
ENSG00000124839	RAB17	Prostate Cancer
ENSG00000184182	UBE2F	Prostate Cancer
ENSG00000258984	UBE2F-SCLY	Prostate Cancer
ENSG00000132330	SCLY	Prostate Cancer
ENSG00000115685	PPP1R7	Prostate Cancer
ENSG00000146205	ANO7	Prostate Cancer
ENSG00000115677	HDLBP	Prostate Cancer
ENSG00000271841	U7	Prostate Cancer
ENSG00000252409	SCARNA21	Prostate Cancer
ENSG00000213672	NCKIPSD	Prostate Cancer
ENSG00000178252	WDR6	Prostate Cancer
ENSG00000185909	KLHDC8B	Prostate Cancer
ENSG00000173421	CCDC36	Prostate Cancer
ENSG00000164061	BSN	Prostate Cancer
ENSG00000235120	BSN-AS1	Prostate Cancer
ENSG00000164062	APEH	Prostate Cancer
ENSG00000173531	MST1	Prostate Cancer
ENSG00000164068	RNF123	Prostate Cancer
ENSG00000176020	AMIGO3	Prostate Cancer
ENSG00000173540	GMPPB	Prostate Cancer
ENSG00000176095	IP6K1	Prostate Cancer
ENSG00000239576	COX6CP14	Prostate Cancer
ENSG00000187492	CDHR4	Prostate Cancer
ENSG00000182179	UBA7	Prostate Cancer
ENSG00000183763	TRAIP	Prostate Cancer
ENSG00000164076	CAMKV	Prostate Cancer
ENSG00000188338	SLC38A3	Prostate Cancer
ENSG00000186792	HYAL3	Prostate Cancer
ENSG00000241293	PPATP1	Prostate Cancer
ENSG00000239829	KRT8P25	Prostate Cancer
ENSG00000242759	LINC00882	Prostate Cancer
ENSG00000072858	SIDT1	Prostate Cancer
ENSG00000239453	SIDT1-AS1	Prostate Cancer
ENSG00000175792	RUVBL1	Prostate Cancer
ENSG00000132394	EEFSEC	Prostate Cancer
ENSG00000179348	GATA2	Prostate Cancer
ENSG00000177311	ZBTB38	Prostate Cancer
ENSG00000155903	RASA2	Prostate Cancer
ENSG00000114127	XRN1	Prostate Cancer
ENSG00000152601	MBNL1	Prostate Cancer
ENSG00000229619	MBNL1-AS1	Prostate Cancer
ENSG00000207084	SNORA72	Prostate Cancer
ENSG00000173890	GPR160	Prostate Cancer
ENSG00000173889	PHC3	Prostate Cancer
ENSG00000163558	PRKCI	Prostate Cancer
ENSG00000136603	SKIL	Prostate Cancer
ENSG00000200355	SNORA72	Prostate Cancer
ENSG00000163631	ALB	Prostate Cancer
ENSG00000079557	AFM	Prostate Cancer
ENSG00000169435	RASSF6	Prostate Cancer
ENSG00000202440	SNORD42	Prostate Cancer
ENSG00000163110	PDLIM5	Prostate Cancer
ENSG00000168769	TET2	Prostate Cancer
ENSG00000188818	ZDHHC11	Prostate Cancer
ENSG00000028310	BRD9	Prostate Cancer
ENSG00000071539	TRIP13	Prostate Cancer
ENSG00000174358	SLC6A19	Prostate Cancer
ENSG00000164363	SLC6A18	Prostate Cancer
ENSG00000164362	TERT	Prostate Cancer
ENSG00000153395	LPCAT1	Prostate Cancer
ENSG00000113430	IRX4	Prostate Cancer
ENSG00000050767	COL23A1	Prostate Cancer
ENSG00000198939	ZFP2	Prostate Cancer
ENSG00000137434	C6orf52	Prostate Cancer
ENSG00000111859	NEDD9	Prostate Cancer
ENSG00000216636	RPL7P25	Prostate Cancer
ENSG00000265123	RN7SL200P	Prostate Cancer
ENSG00000124562	SNRPC	Prostate Cancer
ENSG00000065060	UHRF1BP1	Prostate Cancer
ENSG00000137166	FOXP4	Prostate Cancer
ENSG00000112559	MDFI	Prostate Cancer
ENSG00000112697	TMEM30A	Prostate Cancer
ENSG00000112701	SENP6	Prostate Cancer
ENSG00000196586	MYO6	Prostate Cancer
ENSG00000252156	RNU6-155P	Prostate Cancer
ENSG00000223169	RNA5SP209	Prostate Cancer
ENSG00000112706	IMPG1	Prostate Cancer
ENSG00000118689	FOXO3	Prostate Cancer
ENSG00000118690	ARMC2	Prostate Cancer
ENSG00000230290	ARMC2-AS1	Prostate Cancer
ENSG00000080546	SESN1	Prostate Cancer
ENSG00000199944	RNU6-653P	Prostate Cancer
ENSG00000183137	CEP57L1	Prostate Cancer
ENSG00000185002	RFX6	Prostate Cancer
ENSG00000028839	TBPL1	Prostate Cancer
ENSG00000146411	SLC2A12	Prostate Cancer
ENSG00000091844	RGS17	Prostate Cancer
ENSG00000112096	SOD2	Prostate Cancer
ENSG00000146457	WTAP	Prostate Cancer
ENSG00000120437	ACAT2	Prostate Cancer
ENSG00000120438	TCP1	Prostate Cancer
ENSG00000207392	SNORA20	Prostate Cancer
ENSG00000206910	SNORA29	Prostate Cancer
ENSG00000112110	MRPL18	Prostate Cancer
ENSG00000146453	PNLDC1	Prostate Cancer
ENSG00000130368	MAS1	Prostate Cancer
ENSG00000268257	AIRN	Prostate Cancer
ENSG00000175003	SLC22A1	Prostate Cancer
ENSG00000112499	SLC22A2	Prostate Cancer
ENSG00000146477	SLC22A3	Prostate Cancer
ENSG00000213071	LPAL2	Prostate Cancer
ENSG00000198670	LPA	Prostate Cancer
ENSG00000122194	PLG	Prostate Cancer
ENSG00000105855	ITGB8	Prostate Cancer
ENSG00000105991	HOXA1	Prostate Cancer
ENSG00000105996	HOXA2	Prostate Cancer
ENSG00000197576	HOXA4	Prostate Cancer
ENSG00000254369	HOXA-AS3	Prostate Cancer
ENSG00000078399	HOXA9	Prostate Cancer
ENSG00000253293	HOXA10	Prostate Cancer
ENSG00000005073	HOXA11	Prostate Cancer
ENSG00000240990	HOXA11-AS	Prostate Cancer
ENSG00000106031	HOXA13	Prostate Cancer
ENSG00000243766	HOTTIP	Prostate Cancer
ENSG00000253405	EVX1-AS	Prostate Cancer
ENSG00000106038	EVX1	Prostate Cancer
ENSG00000106049	HIBADH	Prostate Cancer
ENSG00000106052	TAX1BP1	Prostate Cancer
ENSG00000153814	JAZF1	Prostate Cancer
ENSG00000206947	SNORA20	Prostate Cancer
ENSG00000175600	SUGCT	Prostate Cancer
ENSG00000136205	TNS3	Prostate Cancer
ENSG00000164715	LMTK2	Prostate Cancer
ENSG00000180535	BHLHA15	Prostate Cancer
ENSG00000147454	SLC25A37	Prostate Cancer
ENSG00000252067	RNU4-71P	Prostate Cancer
ENSG00000167034	NKX3-1	Prostate Cancer
ENSG00000180053	NKX2-6	Prostate Cancer
ENSG00000221818	EBF2	Prostate Cancer
ENSG00000206649	SNORA20	Prostate Cancer
ENSG00000207067	SNORA72	Prostate Cancer
ENSG00000253438	PCAT1	Prostate Cancer
ENSG00000253264	PCAT2	Prostate Cancer
ENSG00000224722	PRNCR1	Prostate Cancer
ENSG00000249859	PVT1	Prostate Cancer
ENSG00000252158	SNORA72	Prostate Cancer
ENSG00000178031	ADAMTSL1	Prostate Cancer
ENSG00000264638	MIR3152	Prostate Cancer
ENSG00000155875	FAM154A	Prostate Cancer
ENSG00000155876	RRAGA	Prostate Cancer
ENSG00000147874	HAUS6	Prostate Cancer
ENSG00000251733	SCARNA8	Prostate Cancer
ENSG00000252943	RNU6-264P	Prostate Cancer
ENSG00000240498	CDKN2B-AS1	Prostate Cancer
ENSG00000010438	PRSS3	Prostate Cancer
ENSG00000223394	TRBV29OR9-2	Prostate Cancer
ENSG00000107341	UBE2R2	Prostate Cancer
ENSG00000251748	RNU4ATAC11P	Prostate Cancer
ENSG00000137073	UBAP2	Prostate Cancer
ENSG00000238300	SNORD121B	Prostate Cancer
ENSG00000238886	SNORD121A	Prostate Cancer
ENSG00000226801	OSTCP8	Prostate Cancer
ENSG00000164978	NUDT2	Prostate Cancer
ENSG00000106829	TLE4	Prostate Cancer
ENSG00000148143	ZNF462	Prostate Cancer
ENSG00000119318	RAD23B	Prostate Cancer
ENSG00000136826	KLF4	Prostate Cancer
ENSG00000148156	ACTL7B	Prostate Cancer
ENSG00000187003	ACTL7A	Prostate Cancer
ENSG00000070061	IKBKAP	Prostate Cancer
ENSG00000119328	FAM206A	Prostate Cancer
ENSG00000207698	MIR32	Prostate Cancer
ENSG00000070159	PTPN3	Prostate Cancer
ENSG00000148331	ASB6	Prostate Cancer
ENSG00000148344	PTGES	Prostate Cancer
ENSG00000233909	UBE2V1P4	Prostate Cancer
ENSG00000136816	TOR1B	Prostate Cancer
ENSG00000136827	TOR1A	Prostate Cancer
ENSG00000136819	C9orf78	Prostate Cancer
ENSG00000136878	USP20	Prostate Cancer
ENSG00000107929	LARP4B	Prostate Cancer
ENSG00000148377	IDI2	Prostate Cancer
ENSG00000138297	TIMM23	Prostate Cancer
ENSG00000184719	RNLS	Prostate Cancer
ENSG00000120055	C10orf95	Prostate Cancer
ENSG00000171206	TRIM8	Prostate Cancer
ENSG00000138175	ARL3	Prostate Cancer
ENSG00000166272	WBP1L	Prostate Cancer
ENSG00000148737	TCF7L2	Prostate Cancer
ENSG00000222979	RN7SKP167	Prostate Cancer
ENSG00000066468	FGFR2	Prostate Cancer
ENSG00000019995	ZRANB1	Prostate Cancer
ENSG00000175029	CTBP2	Prostate Cancer
ENSG00000199321	SNORD60	Prostate Cancer
ENSG00000182208	MOB2	Prostate Cancer
ENSG00000233930	KRTAP5-AS1	Prostate Cancer
ENSG00000205867	KRTAP5-2	Prostate Cancer
ENSG00000196224	KRTAP5-3	Prostate Cancer
ENSG00000241598	KRTAP5-4	Prostate Cancer
ENSG00000185940	KRTAP5-5	Prostate Cancer
ENSG00000183734	ASCL2	Prostate Cancer
ENSG00000166387	PPFIBP2	Prostate Cancer
ENSG00000149503	INCENP	Prostate Cancer
ENSG00000173120	KDM2A	Prostate Cancer
ENSG00000172830	SSH3	Prostate Cancer
ENSG00000265539	MIR3164	Prostate Cancer
ENSG00000110092	CCND1	Prostate Cancer
ENSG00000149716	ORAOV1	Prostate Cancer
ENSG00000158636	C11orf30	Prostate Cancer
ENSG00000137673	MMP7	Prostate Cancer
ENSG00000149305	HTR3B	Prostate Cancer
ENSG00000165495	PKNOX2	Prostate Cancer
ENSG00000109956	B3GAT1	Prostate Cancer
ENSG00000111276	CDKN1B	Prostate Cancer
ENSG00000255749	GNAI2P1	Prostate Cancer
ENSG00000134291	TMEM106C	Prostate Cancer
ENSG00000079387	SENP1	Prostate Cancer
ENSG00000222635	RNU6-1203P	Prostate Cancer
ENSG00000167553	TUBA1C	Prostate Cancer
ENSG00000186897	C1QL4	Prostate Cancer
ENSG00000170421	KRT8	Prostate Cancer
ENSG00000153179	RASSF3	Prostate Cancer
ENSG00000207546	MIR548C	Prostate Cancer
ENSG00000135677	GNS	Prostate Cancer
ENSG00000070961	ATP2B1	Prostate Cancer
ENSG00000252207	RNA5SP365	Prostate Cancer
ENSG00000257480	MRPL2P1	Prostate Cancer
ENSG00000252823	RNU6-148P	Prostate Cancer
ENSG00000272215	U7	Prostate Cancer
ENSG00000112787	FBRSL1	Prostate Cancer
ENSG00000187848	P2RX2	Prostate Cancer
ENSG00000083535	PIBF1	Prostate Cancer
ENSG00000172590	MRPL52	Prostate Cancer
ENSG00000157227	MMP14	Prostate Cancer
ENSG00000198807	PAX9	Prostate Cancer
ENSG00000183032	SLC25A21	Prostate Cancer
ENSG00000168229	PTGDR	Prostate Cancer
ENSG00000073712	FERMT2	Prostate Cancer
ENSG00000182185	RAD51B	Prostate Cancer
ENSG00000185650	ZFP36L1	Prostate Cancer
ENSG00000128891	C15orf57	Prostate Cancer
ENSG00000265814	RN7SL376P	Prostate Cancer
ENSG00000245849	RAD51-AS1	Prostate Cancer
ENSG00000051180	RAD51	Prostate Cancer
ENSG00000137824	RMDN3	Prostate Cancer
ENSG00000188277	C15orf62	Prostate Cancer
ENSG00000181827	RFX7	Prostate Cancer
ENSG00000074696	PTPLAD1	Prostate Cancer
ENSG00000166938	DIS3L	Prostate Cancer
ENSG00000075131	TIPIN	Prostate Cancer
ENSG00000252712	SCARNA14	Prostate Cancer
ENSG00000169032	MAP2K1	Prostate Cancer
ENSG00000243404	RPL35AP32	Prostate Cancer
ENSG00000174446	SNAPC5	Prostate Cancer
ENSG00000266589	MIR4512	Prostate Cancer
ENSG00000174444	RPL4	Prostate Cancer
ENSG00000199574	SNORD18C	Prostate Cancer
ENSG00000202529	SNORD18B	Prostate Cancer
ENSG00000199673	SNORD16	Prostate Cancer
ENSG00000200623	SNORD18A	Prostate Cancer
ENSG00000174442	ZWILCH	Prostate Cancer
ENSG00000188501	LCTL	Prostate Cancer
ENSG00000206630	SNORD60	Prostate Cancer
ENSG00000102970	CCL17	Prostate Cancer
ENSG00000205336	GPR56	Prostate Cancer
ENSG00000187624	C17orf97	Prostate Cancer
ENSG00000183688	FAM101B	Prostate Cancer
ENSG00000141252	VPS53	Prostate Cancer
ENSG00000167695	FAM57A	Prostate Cancer
ENSG00000179409	GEMIN4	Prostate Cancer
ENSG00000184560	C17orf74	Prostate Cancer
ENSG00000141510	TP53	Prostate Cancer
ENSG00000170004	CHD3	Prostate Cancer
ENSG00000252835	SCARNA21	Prostate Cancer
ENSG00000170049	KCNAB3	Prostate Cancer
ENSG00000132518	GUCY2D	Prostate Cancer
ENSG00000108439	PNPO	Prostate Cancer
ENSG00000167183	PRR15L	Prostate Cancer
ENSG00000108465	CDK5RAP3	Prostate Cancer
ENSG00000159182	PRAC1	Prostate Cancer
ENSG00000229637	PRAC2	Prostate Cancer
ENSG00000263602	MIR3185	Prostate Cancer
ENSG00000159184	HOXB13	Prostate Cancer
ENSG00000173868	PHOSPHO1	Prostate Cancer
ENSG00000198740	ZNF652	Prostate Cancer
ENSG00000121067	SPOP	Prostate Cancer
ENSG00000167419	LPO	Prostate Cancer
ENSG00000005381	MPO	Prostate Cancer
ENSG00000005379	BZRAP1	Prostate Cancer
ENSG00000265148	BZRAP1-AS1	Prostate Cancer
ENSG00000265206	MIR142	Prostate Cancer
ENSG00000264399	MIR4736	Prostate Cancer
ENSG00000213246	SUPT4H1	Prostate Cancer
ENSG00000108375	RNF43	Prostate Cancer
ENSG00000176160	HSF5	Prostate Cancer
ENSG00000121101	TEX14	Prostate Cancer
ENSG00000108384	RAD51C	Prostate Cancer
ENSG00000108395	TRIM37	Prostate Cancer
ENSG00000260785	CASC17	Prostate Cancer
ENSG00000124243	BCAS4	Prostate Cancer
ENSG00000101126	ADNP	Prostate Cancer
ENSG00000228663	PSMD10P1	Prostate Cancer
ENSG00000000419	DPM1	Prostate Cancer
ENSG00000124217	MOCS3	Prostate Cancer
ENSG00000130589	HELZ2	Prostate Cancer
ENSG00000101216	GMEB2	Prostate Cancer
ENSG00000197457	STMN3	Prostate Cancer
ENSG00000258366	RTEL1	Prostate Cancer
ENSG00000026036	RTEL1-TNFRSF6B	Prostate Cancer
ENSG00000101246	ARFRP1	Prostate Cancer
ENSG00000197114	ZGPAT	Prostate Cancer
ENSG00000203896	LIME1	Prostate Cancer
ENSG00000125520	SLC2A4RG	Prostate Cancer
ENSG00000130584	ZBTB46	Prostate Cancer
ENSG00000171700	RGS19	Prostate Cancer
ENSG00000131351	HAUS8	Prostate Cancer
ENSG00000099331	MYO9B	Prostate Cancer
ENSG00000167642	SPINT2	Prostate Cancer
ENSG00000167641	PPP1R14A	Prostate Cancer
ENSG00000007129	CEACAM21	Prostate Cancer
ENSG00000161640	SIGLEC11	Prostate Cancer
ENSG00000161677	JOSD2	Prostate Cancer
ENSG00000220988	SNORD88C	Prostate Cancer
ENSG00000167748	KLK1	Prostate Cancer
ENSG00000174562	KLK15	Prostate Cancer
ENSG00000142515	KLK3	Prostate Cancer
ENSG00000167751	KLK2	Prostate Cancer
ENSG00000197588	KLKP1	Prostate Cancer
ENSG00000167749	KLK4	Prostate Cancer
ENSG00000167759	KLK13	Prostate Cancer
ENSG00000142512	SIGLEC10	Prostate Cancer
ENSG00000198093	ZNF649	Prostate Cancer
ENSG00000184058	TBX1	Prostate Cancer
ENSG00000100154	TTC28	Prostate Cancer
ENSG00000201209	SNORD42	Prostate Cancer
ENSG00000183765	CHEK2	Prostate Cancer
ENSG00000100209	HSCB	Prostate Cancer
ENSG00000133477	FAM83F	Prostate Cancer
ENSG00000100354	TNRC6B	Prostate Cancer
ENSG00000228599	RPL7P52	Prostate Cancer
ENSG00000100290	BIK	Prostate Cancer
ENSG00000100294	MCAT	Prostate Cancer
ENSG00000100300	TSPO	Prostate Cancer
ENSG00000100304	TTLL12	Prostate Cancer
ENSG00000226496	LINC00323	Prostate Cancer
ENSG00000184012	TMPRSS2	Prostate Cancer
ENSG00000227702	LINC00111	Prostate Cancer
ENSG00000183421	RIPK4	Prostate Cancer
ENSG00000157617	C2CD2	Prostate Cancer
ENSG00000148584	A1CF	Colorectal Cancer
ENSG00000127837	AAMP	Colorectal Cancer
ENSG00000131969	ABHD12B	Colorectal Cancer
ENSG00000204427	ABHD16A	Colorectal Cancer
ENSG00000115073	ACTR1B	Colorectal Cancer
ENSG00000163638	ADAMTS9	Colorectal Cancer
ENSG00000148926	ADM	Colorectal Cancer
ENSG00000131620	ANO1	Colorectal Cancer
ENSG00000101246	ARFRP1	Colorectal Cancer
ENSG00000165895	ARHGAP42	Colorectal Cancer
ENSG00000162704	ARPC5	Colorectal Cancer
ENSG00000130638	ATXN10	Colorectal Cancer
ENSG00000204842	ATXN2	Colorectal Cancer
ENSG00000160862	AZGP1	Colorectal Cancer
ENSG00000177191	B3GNT8	Colorectal Cancer
ENSG00000175711	B3GNTL1	Colorectal Cancer
ENSG00000123810	B9D2	Colorectal Cancer
ENSG00000095739	BAMBI	Colorectal Cancer
ENSG00000248098	BCKDHA	Colorectal Cancer
ENSG00000127152	BCL11B	Colorectal Cancer
ENSG00000186174	BCL9L	Colorectal Cancer
ENSG00000125845	BMP2	Colorectal Cancer
ENSG00000125378	BMP4	Colorectal Cancer
ENSG00000112175	BMP5	Colorectal Cancer
ENSG00000144857	BOC	Colorectal Cancer
ENSG00000169925	BRD3	Colorectal Cancer
ENSG00000189227	C15orf61	Colorectal Cancer
ENSG00000204542	C6orf15	Colorectal Cancer
ENSG00000129007	CALML4	Colorectal Cancer
ENSG00000070808	CAMK2A	Colorectal Cancer
ENSG00000118971	CCND2	Colorectal Cancer
ENSG00000010278	CD9	Colorectal Cancer
ENSG00000039068	CDH1	Colorectal Cancer
ENSG00000062038	CDH3	Colorectal Cancer
ENSG00000124762	CDKN1A	Colorectal Cancer
ENSG00000240498	CDKN2B-AS1	Colorectal Cancer
ENSG00000100526	CDKN3	Colorectal Cancer
ENSG00000204539	CDSN	Colorectal Cancer
ENSG00000113722	CDX1	Colorectal Cancer
ENSG00000172216	CEBPB	Colorectal Cancer
ENSG00000054938	CHRDL2	Colorectal Cancer
ENSG00000189143	CLDN4	Colorectal Cancer
ENSG00000128973	CLN6	Colorectal Cancer
ENSG00000134871	COL4A2	Colorectal Cancer
ENSG00000196167	COLCA1	Colorectal Cancer
ENSG00000214290	COLCA2	Colorectal Cancer
ENSG00000140577	CRTC3	Colorectal Cancer
ENSG00000249201	CTD-3080P12.3	Colorectal Cancer
ENSG00000164465	DCBLD1	Colorectal Cancer
ENSG00000184014	DENND5A	Colorectal Cancer
ENSG00000066084	DIP2B	Colorectal Cancer
ENSG00000262001	DLGAP1-AS2	Colorectal Cancer
ENSG00000133059	DSTYK	Colorectal Cancer
ENSG00000120129	DUSP1	Colorectal Cancer
ENSG00000125971	DYNLRB1	Colorectal Cancer
ENSG00000078401	EDN1	Colorectal Cancer
ENSG00000147677	EIF3H	Colorectal Cancer
ENSG00000149485	FADS1	Colorectal Cancer
ENSG00000100376	FAM118A	Colorectal Cancer
ENSG00000169018	FEM1B	Colorectal Cancer
ENSG00000183386	FHL3	Colorectal Cancer
ENSG00000096060	FKBP5	Colorectal Cancer
ENSG00000155816	FMN2	Colorectal Cancer
ENSG00000176692	FOXC2	Colorectal Cancer
ENSG00000176920	FUT2	Colorectal Cancer
ENSG00000171124	FUT3	Colorectal Cancer
ENSG00000130383	FUT5	Colorectal Cancer
ENSG00000156413	FUT6	Colorectal Cancer
ENSG00000176402	GJC3	Colorectal Cancer
ENSG00000146535	GNA12	Colorectal Cancer
ENSG00000076650	GPATCH1	Colorectal Cancer
ENSG00000179921	GPBAR1	Colorectal Cancer
ENSG00000166923	GREM1	Colorectal Cancer
ENSG00000228789	HCG22	Colorectal Cancer
ENSG00000164161	HHIP	Colorectal Cancer
ENSG00000259512	HNRNPA1P5	Colorectal Cancer
ENSG00000164120	HPGD	Colorectal Cancer
ENSG00000239799	ITIH4-AS1	Colorectal Cancer
ENSG00000175538	KCNE3	Colorectal Cancer
ENSG00000102554	KLF5	Colorectal Cancer
ENSG00000162873	KLHDC8A	Colorectal Cancer
ENSG00000130702	LAMA5	Colorectal Cancer
ENSG00000135862	LAMC1	Colorectal Cancer
ENSG00000228825	LAMTOR3P1	Colorectal Cancer
ENSG00000213500	LAP3P2	Colorectal Cancer
ENSG00000231721	LINC-PINT	Colorectal Cancer
ENSG00000230174	LINC01149	Colorectal Cancer
ENSG00000175536	LIPT2	Colorectal Cancer
ENSG00000163431	LMOD1	Colorectal Cancer
ENSG00000198121	LPAR1	Colorectal Cancer
ENSG00000153395	LPCAT1	Colorectal Cancer
ENSG00000123384	LRP1	Colorectal Cancer
ENSG00000188306	LRRIQ4	Colorectal Cancer
ENSG00000181541	MAB21L2	Colorectal Cancer
ENSG00000101460	MAP1LC3A	Colorectal Cancer
ENSG00000137764	MAP2K5	Colorectal Cancer
ENSG00000176845	METRNL	Colorectal Cancer
ENSG00000204520	MICA	Colorectal Cancer
ENSG00000266666	MIR4325	Colorectal Cancer
ENSG00000266431	MIR5580	Colorectal Cancer
ENSG00000272573	MUSTN1	Colorectal Cancer
ENSG00000136997	MYC	Colorectal Cancer
ENSG00000085274	MYNN	Colorectal Cancer
ENSG00000174886	NDUFA11	Colorectal Cancer
ENSG00000087303	NID2	Colorectal Cancer
ENSG00000171119	NRTN	Colorectal Cancer
ENSG00000074527	NTN4	Colorectal Cancer
ENSG00000163545	NUAK2	Colorectal Cancer
ENSG00000244623	OR2AE1	Colorectal Cancer
ENSG00000253438	PCAT1	Colorectal Cancer
ENSG00000160299	PCNT	Colorectal Cancer
ENSG00000033800	PIAS1	Colorectal Cancer
ENSG00000083535	PIBF1	Colorectal Cancer
ENSG00000069011	PITX1	Colorectal Cancer
ENSG00000008323	PLEKHG6	Colorectal Cancer
ENSG00000077514	POLD3	Colorectal Cancer
ENSG00000212993	POU5F1B	Colorectal Cancer
ENSG00000124126	PREX1	Colorectal Cancer
ENSG00000204540	PSORS1C1	Colorectal Cancer
ENSG00000050628	PTGER3	Colorectal Cancer
ENSG00000171522	PTGER4	Colorectal Cancer
ENSG00000100504	PYGL	Colorectal Cancer
ENSG00000122035	RASL11A	Colorectal Cancer
ENSG00000244376	RN7SL636P	Colorectal Cancer
ENSG00000206625	RNU6-1	Colorectal Cancer
ENSG00000251985	RNU6-1161P	Colorectal Cancer
ENSG00000232624	RP11-478H13.3	Colorectal Cancer
ENSG00000232378	RPL29P28	Colorectal Cancer
ENSG00000226132	RPS3AP46	Colorectal Cancer
ENSG00000083845	RPS5	Colorectal Cancer
ENSG00000124782	RREB1	Colorectal Cancer
ENSG00000246273	SBF2-AS1	Colorectal Cancer
ENSG00000166192	SENP8	Colorectal Cancer
ENSG00000163935	SFMBT1	Colorectal Cancer
ENSG00000111252	SH2B3	Colorectal Cancer
ENSG00000188779	SKOR1	Colorectal Cancer
ENSG00000144741	SLC25A26	Colorectal Cancer
ENSG00000011083	SLC6A7	Colorectal Cancer
ENSG00000174640	SLCO2A1	Colorectal Cancer
ENSG00000166949	SMAD3	Colorectal Cancer
ENSG00000137834	SMAD6	Colorectal Cancer
ENSG00000101665	SMAD7	Colorectal Cancer
ENSG00000077935	SMC1B	Colorectal Cancer
ENSG00000235363	SNRPGP10	Colorectal Cancer
ENSG00000125398	SOX9	Colorectal Cancer
ENSG00000054796	SPO11	Colorectal Cancer
ENSG00000133121	STARD13	Colorectal Cancer
ENSG00000198648	STK39	Colorectal Cancer
ENSG00000133789	SWAP70	Colorectal Cancer
ENSG00000115183	TANC1	Colorectal Cancer
ENSG00000103047	TANGO6	Colorectal Cancer
ENSG00000141556	TBCD	Colorectal Cancer
ENSG00000135111	TBX3	Colorectal Cancer
ENSG00000137310	TCF19	Colorectal Cancer
ENSG00000148737	TCF7L2	Colorectal Cancer
ENSG00000270141	TERC	Colorectal Cancer
ENSG00000164362	TERT	Colorectal Cancer
ENSG00000168769	TET2	Colorectal Cancer
ENSG00000105329	TGFB1	Colorectal Cancer
ENSG00000135926	TMBIM1	Colorectal Cancer
ENSG00000133069	TMCC2	Colorectal Cancer
ENSG00000243509	TNFRSF6B	Colorectal Cancer
ENSG00000136205	TNS3	Colorectal Cancer
ENSG00000124191	TOX2	Colorectal Cancer
ENSG00000146833	TRIM4	Colorectal Cancer
ENSG00000006555	TTC22	Colorectal Cancer
ENSG00000224802	TUBB4BP2	Colorectal Cancer
ENSG00000137411	VARS2	Colorectal Cancer
ENSG00000160293	VAV2	Colorectal Cancer
ENSG00000187650	VMAC	Colorectal Cancer
ENSG00000151532	VTI1A	Colorectal Cancer
ENSG00000162552	WNT4	Colorectal Cancer
ENSG00000108175	ZMIZ1	Colorectal Cancer
ENSG00000224596	ZMIZ1-AS1	Colorectal Cancer
ENSG00000233366	ZNF90P2	Colorectal Cancer
ENSG00000183579	ZNRF3	Colorectal Cancer
ENSG00000177993	ZNRF3-AS1	Colorectal Cancer

## Sheet: Table S3_PoPS genes
gene_symbol	gene_biotype	ensemblID	Trait
MACROD2	protein_coding	ENSG00000172264	Schizophrenia
ZFPM2	protein_coding	ENSG00000169946	Schizophrenia
PCSK2	protein_coding	ENSG00000125851	Schizophrenia
PPM1L	protein_coding	ENSG00000163590	Schizophrenia
CAMK2N1	protein_coding	ENSG00000162545	Schizophrenia
CHD5	protein_coding	ENSG00000116254	Schizophrenia
PCSK7	protein_coding	ENSG00000160613	Schizophrenia
NDEL1	protein_coding	ENSG00000166579	Schizophrenia
SRGAP3	protein_coding	ENSG00000196220	Schizophrenia
MGEA5	protein_coding	ENSG00000198408	Schizophrenia
GABRB3	protein_coding	ENSG00000166206	Schizophrenia
NR4A2	protein_coding	ENSG00000153234	Schizophrenia
H2AFV	protein_coding	ENSG00000105968	Schizophrenia
PTK2	protein_coding	ENSG00000169398	Schizophrenia
HDAC9	protein_coding	ENSG00000048052	Schizophrenia
ANAPC2	protein_coding	ENSG00000176248	Schizophrenia
THSD7A	protein_coding	ENSG00000005108	Schizophrenia
FGF14	protein_coding	ENSG00000102466	Schizophrenia
DSCAML1	protein_coding	ENSG00000177103	Schizophrenia
HSPA6	protein_coding	ENSG00000173110	Schizophrenia
CALM1	protein_coding	ENSG00000198668	Schizophrenia
SOD1	protein_coding	ENSG00000142168	Schizophrenia
CLASP2	protein_coding	ENSG00000163539	Schizophrenia
SON	protein_coding	ENSG00000159140	Schizophrenia
AKT3	protein_coding	ENSG00000117020	Schizophrenia
PLCG1	protein_coding	ENSG00000124181	Schizophrenia
AAK1	protein_coding	ENSG00000115977	Schizophrenia
PSEN1	protein_coding	ENSG00000080815	Schizophrenia
SEPT3	protein_coding	ENSG00000100167	Schizophrenia
FRMD5	protein_coding	ENSG00000171877	Schizophrenia
CHN1	protein_coding	ENSG00000128656	Schizophrenia
SEZ6	protein_coding	ENSG00000063015	Schizophrenia
SMARCA4	protein_coding	ENSG00000127616	Schizophrenia
SMARCA2	protein_coding	ENSG00000080503	Schizophrenia
RIMS1	protein_coding	ENSG00000079841	Schizophrenia
SRF	protein_coding	ENSG00000112658	Schizophrenia
TRIM28	protein_coding	ENSG00000130726	Schizophrenia
KIF1A	protein_coding	ENSG00000130294	Schizophrenia
DBN1	protein_coding	ENSG00000113758	Schizophrenia
SYT5	protein_coding	ENSG00000129990	Schizophrenia
NCAM2	protein_coding	ENSG00000154654	Schizophrenia
CADPS	protein_coding	ENSG00000163618	Schizophrenia
APBA2	protein_coding	ENSG00000034053	Schizophrenia
CDH5	protein_coding	ENSG00000179776	Schizophrenia
SMC6	protein_coding	ENSG00000163029	Schizophrenia
MYO5A	protein_coding	ENSG00000197535	Schizophrenia
KCND2	protein_coding	ENSG00000184408	Schizophrenia
DVL1	protein_coding	ENSG00000107404	Schizophrenia
DLGAP2	protein_coding	ENSG00000198010	Schizophrenia
MEIS2	protein_coding	ENSG00000134138	Schizophrenia
TNRC6B	protein_coding	ENSG00000100354	Schizophrenia
SLC8A2	protein_coding	ENSG00000118160	Schizophrenia
ZEB1	protein_coding	ENSG00000148516	Schizophrenia
GRM5	protein_coding	ENSG00000168959	Schizophrenia
DNM1	protein_coding	ENSG00000106976	Schizophrenia
ELAVL3	protein_coding	ENSG00000196361	Schizophrenia
C1orf56	protein_coding	ENSG00000143443	Schizophrenia
GLI3	protein_coding	ENSG00000106571	Schizophrenia
RORB	protein_coding	ENSG00000198963	Schizophrenia
SMPD3	protein_coding	ENSG00000103056	Schizophrenia
DSCAM	protein_coding	ENSG00000171587	Schizophrenia
RAD21	protein_coding	ENSG00000164754	Schizophrenia
DPYSL2	protein_coding	ENSG00000092964	Schizophrenia
PDE10A	protein_coding	ENSG00000112541	Schizophrenia
MADD	protein_coding	ENSG00000110514	Schizophrenia
CACNG8	protein_coding	ENSG00000142408	Schizophrenia
CHN2	protein_coding	ENSG00000106069	Schizophrenia
KCND3	protein_coding	ENSG00000171385	Schizophrenia
PDE4B	protein_coding	ENSG00000184588	Schizophrenia
CDK5R1	protein_coding	ENSG00000176749	Schizophrenia
ANK3	protein_coding	ENSG00000151150	Schizophrenia
FAM155A	protein_coding	ENSG00000204442	Schizophrenia
BAI3	protein_coding	ENSG00000135298	Schizophrenia
SNAP25	protein_coding	ENSG00000132639	Schizophrenia
SUMO4	protein_coding	ENSG00000177688	Schizophrenia
CNTN4	protein_coding	ENSG00000144619	Schizophrenia
ZNF804A	protein_coding	ENSG00000170396	Schizophrenia
HIST2H2BE	protein_coding	ENSG00000184678	Schizophrenia
EML5	protein_coding	ENSG00000165521	Schizophrenia
SOBP	protein_coding	ENSG00000112320	Schizophrenia
NPAS3	protein_coding	ENSG00000151322	Schizophrenia
SET	protein_coding	ENSG00000119335	Schizophrenia
GRM7	protein_coding	ENSG00000196277	Schizophrenia
STAG1	protein_coding	ENSG00000118007	Schizophrenia
PPP2R2B	protein_coding	ENSG00000156475	Schizophrenia
TCF4	protein_coding	ENSG00000196628	Schizophrenia
KIF5A	protein_coding	ENSG00000155980	Schizophrenia
RTN4	protein_coding	ENSG00000115310	Schizophrenia
SCN8A	protein_coding	ENSG00000196876	Schizophrenia
CADM2	protein_coding	ENSG00000175161	Schizophrenia
MSRA	protein_coding	ENSG00000175806	Schizophrenia
NRCAM	protein_coding	ENSG00000091129	Schizophrenia
HOMER1	protein_coding	ENSG00000152413	Schizophrenia
MAPK10	protein_coding	ENSG00000109339	Schizophrenia
NCAM1	protein_coding	ENSG00000149294	Schizophrenia
GNAI2	protein_coding	ENSG00000114353	Schizophrenia
NOVA1	protein_coding	ENSG00000139910	Schizophrenia
CACNA1E	protein_coding	ENSG00000198216	Schizophrenia
SLC24A2	protein_coding	ENSG00000155886	Schizophrenia
GNAO1	protein_coding	ENSG00000087258	Schizophrenia
MEF2C	protein_coding	ENSG00000081189	Schizophrenia
GRID2	protein_coding	ENSG00000152208	Schizophrenia
SOX11	protein_coding	ENSG00000176887	Schizophrenia
FKBP1A	protein_coding	ENSG00000088832	Schizophrenia
DST	protein_coding	ENSG00000151914	Schizophrenia
KALRN	protein_coding	ENSG00000160145	Schizophrenia
DOCK3	protein_coding	ENSG00000088538	Schizophrenia
CACNB4	protein_coding	ENSG00000182389	Schizophrenia
TCF3	protein_coding	ENSG00000071564	Schizophrenia
SCUBE1	protein_coding	ENSG00000159307	Schizophrenia
NTRK3	protein_coding	ENSG00000140538	Schizophrenia
ITPR1	protein_coding	ENSG00000150995	Schizophrenia
CTNND2	protein_coding	ENSG00000169862	Schizophrenia
HSP90AA1	protein_coding	ENSG00000080824	Schizophrenia
MMP16	protein_coding	ENSG00000156103	Schizophrenia
GPM6A	protein_coding	ENSG00000150625	Schizophrenia
BCL11A	protein_coding	ENSG00000119866	Schizophrenia
KIF5C	protein_coding	ENSG00000168280	Schizophrenia
MAN2A1	protein_coding	ENSG00000112893	Schizophrenia
CCDC88A	protein_coding	ENSG00000115355	Schizophrenia
EPHA4	protein_coding	ENSG00000116106	Schizophrenia
NFIX	protein_coding	ENSG00000008441	Schizophrenia
KMT2A	protein_coding	ENSG00000118058	Schizophrenia
APP	protein_coding	ENSG00000142192	Schizophrenia
SIRT1	protein_coding	ENSG00000096717	Schizophrenia
KCNMA1	protein_coding	ENSG00000156113	Schizophrenia
PTPRD	protein_coding	ENSG00000153707	Schizophrenia
UNC5C	protein_coding	ENSG00000182168	Schizophrenia
CTNNA2	protein_coding	ENSG00000066032	Schizophrenia
FYN	protein_coding	ENSG00000010810	Schizophrenia
CACNB1	protein_coding	ENSG00000067191	Schizophrenia
PLCB1	protein_coding	ENSG00000182621	Schizophrenia
XYLT1	protein_coding	ENSG00000103489	Schizophrenia
CACNB2	protein_coding	ENSG00000165995	Schizophrenia
CACNA1C	protein_coding	ENSG00000151067	Schizophrenia
NLGN1	protein_coding	ENSG00000169760	Schizophrenia
PPFIA2	protein_coding	ENSG00000139220	Schizophrenia
MDGA2	protein_coding	ENSG00000139915	Schizophrenia
RORA	protein_coding	ENSG00000069667	Schizophrenia
DLG1	protein_coding	ENSG00000075711	Schizophrenia
CAMK2A	protein_coding	ENSG00000070808	Schizophrenia
TP53	protein_coding	ENSG00000141510	Schizophrenia
HNRNPH1	protein_coding	ENSG00000169045	Schizophrenia
DAB1	protein_coding	ENSG00000173406	Schizophrenia
FOXP1	protein_coding	ENSG00000114861	Schizophrenia
APBA1	protein_coding	ENSG00000107282	Schizophrenia
CACNA1D	protein_coding	ENSG00000157388	Schizophrenia
RYR2	protein_coding	ENSG00000198626	Schizophrenia
CACNA1B	protein_coding	ENSG00000148408	Schizophrenia
GRIK2	protein_coding	ENSG00000164418	Schizophrenia
PTPRS	protein_coding	ENSG00000105426	Schizophrenia
LSAMP	protein_coding	ENSG00000185565	Schizophrenia
ATP2B1	protein_coding	ENSG00000070961	Schizophrenia
UBE2I	protein_coding	ENSG00000103275	Schizophrenia
OPCML	protein_coding	ENSG00000183715	Schizophrenia
DLGAP1	protein_coding	ENSG00000170579	Schizophrenia
EP300	protein_coding	ENSG00000100393	Schizophrenia
ATP2B2	protein_coding	ENSG00000157087	Schizophrenia
ANKS1B	protein_coding	ENSG00000185046	Schizophrenia
SMC3	protein_coding	ENSG00000108055	Schizophrenia
CACNA2D1	protein_coding	ENSG00000153956	Schizophrenia
TNIK	protein_coding	ENSG00000154310	Schizophrenia
MAGI2	protein_coding	ENSG00000187391	Schizophrenia
SUMO1	protein_coding	ENSG00000116030	Schizophrenia
SLC8A1	protein_coding	ENSG00000183023	Schizophrenia
PHACTR1	protein_coding	ENSG00000112137	Schizophrenia
PCDH9	protein_coding	ENSG00000184226	Schizophrenia
DLG4	protein_coding	ENSG00000132535	Schizophrenia
PRKCB	protein_coding	ENSG00000166501	Schizophrenia
YWHAB	protein_coding	ENSG00000166913	Schizophrenia
KCNIP4	protein_coding	ENSG00000185774	Schizophrenia
GRIA4	protein_coding	ENSG00000152578	Schizophrenia
YWHAQ	protein_coding	ENSG00000134308	Schizophrenia
PRKCE	protein_coding	ENSG00000171132	Schizophrenia
GRIN1	protein_coding	ENSG00000176884	Schizophrenia
DRD2	protein_coding	ENSG00000149295	Schizophrenia
GRIA2	protein_coding	ENSG00000120251	Schizophrenia
PPP3CA	protein_coding	ENSG00000138814	Schizophrenia
DLG2	protein_coding	ENSG00000150672	Schizophrenia
YWHAE	protein_coding	ENSG00000108953	Schizophrenia
CACNA1A	protein_coding	ENSG00000141837	Schizophrenia
YWHAZ	protein_coding	ENSG00000164924	Schizophrenia
NRXN1	protein_coding	ENSG00000179915	Schizophrenia
UBC	protein_coding	ENSG00000150991	Schizophrenia
YWHAB	protein_coding	ENSG00000166913	Inflammatory Bowel Disease
GFPT2	protein_coding	ENSG00000131459	Inflammatory Bowel Disease
NFKB2	protein_coding	ENSG00000077150	Inflammatory Bowel Disease
LIF	protein_coding	ENSG00000128342	Inflammatory Bowel Disease
PCDHGB4	protein_coding	ENSG00000253953	Inflammatory Bowel Disease
PCDHGB6	protein_coding	ENSG00000253305	Inflammatory Bowel Disease
ACTG1	protein_coding	ENSG00000184009	Inflammatory Bowel Disease
PCDHGA12	protein_coding	ENSG00000253159	Inflammatory Bowel Disease
RHOA	protein_coding	ENSG00000067560	Inflammatory Bowel Disease
GPX2	protein_coding	ENSG00000176153	Inflammatory Bowel Disease
PCDHGA4	protein_coding	ENSG00000262576	Inflammatory Bowel Disease
FCER1A	protein_coding	ENSG00000179639	Inflammatory Bowel Disease
GPR141	protein_coding	ENSG00000187037	Inflammatory Bowel Disease
SMAD2	protein_coding	ENSG00000175387	Inflammatory Bowel Disease
TNFAIP2	protein_coding	ENSG00000185215	Inflammatory Bowel Disease
RHOB	protein_coding	ENSG00000143878	Inflammatory Bowel Disease
GRB2	protein_coding	ENSG00000177885	Inflammatory Bowel Disease
GPR183	protein_coding	ENSG00000169508	Inflammatory Bowel Disease
HSPA4	protein_coding	ENSG00000170606	Inflammatory Bowel Disease
TGFB2	protein_coding	ENSG00000092969	Inflammatory Bowel Disease
NFATC2	protein_coding	ENSG00000101096	Inflammatory Bowel Disease
NFIL3	protein_coding	ENSG00000165030	Inflammatory Bowel Disease
TNF	protein_coding	ENSG00000232810	Inflammatory Bowel Disease
PCDHGB2	protein_coding	ENSG00000253910	Inflammatory Bowel Disease
GBP5	protein_coding	ENSG00000154451	Inflammatory Bowel Disease
MEF2C	protein_coding	ENSG00000081189	Inflammatory Bowel Disease
ALDOC	protein_coding	ENSG00000109107	Inflammatory Bowel Disease
PFKFB3	protein_coding	ENSG00000170525	Inflammatory Bowel Disease
CREM	protein_coding	ENSG00000095794	Inflammatory Bowel Disease
PCDHGB7	protein_coding	ENSG00000254122	Inflammatory Bowel Disease
MTOR	protein_coding	ENSG00000198793	Inflammatory Bowel Disease
CX3CR1	protein_coding	ENSG00000168329	Inflammatory Bowel Disease
PTPN1	protein_coding	ENSG00000196396	Inflammatory Bowel Disease
ITGB1	protein_coding	ENSG00000150093	Inflammatory Bowel Disease
IFITM3	protein_coding	ENSG00000142089	Inflammatory Bowel Disease
CD44	protein_coding	ENSG00000026508	Inflammatory Bowel Disease
JUNB	protein_coding	ENSG00000171223	Inflammatory Bowel Disease
MAP3K7	protein_coding	ENSG00000135341	Inflammatory Bowel Disease
TIMP3	protein_coding	ENSG00000100234	Inflammatory Bowel Disease
CLEC4E	protein_coding	ENSG00000166523	Inflammatory Bowel Disease
PSEN2	protein_coding	ENSG00000143801	Inflammatory Bowel Disease
STAT5B	protein_coding	ENSG00000173757	Inflammatory Bowel Disease
CASP5	protein_coding	ENSG00000137757	Inflammatory Bowel Disease
NFIX	protein_coding	ENSG00000008441	Inflammatory Bowel Disease
IL18R1	protein_coding	ENSG00000115604	Inflammatory Bowel Disease
CACNB4	protein_coding	ENSG00000182389	Inflammatory Bowel Disease
PCDHGA2	protein_coding	ENSG00000081853	Inflammatory Bowel Disease
CSF2	protein_coding	ENSG00000164400	Inflammatory Bowel Disease
FOSL2	protein_coding	ENSG00000075426	Inflammatory Bowel Disease
PCDHGA1	protein_coding	ENSG00000204956	Inflammatory Bowel Disease
PCDHGA8	protein_coding	ENSG00000253767	Inflammatory Bowel Disease
HNF4A	protein_coding	ENSG00000101076	Inflammatory Bowel Disease
NR4A3	protein_coding	ENSG00000119508	Inflammatory Bowel Disease
ITCH	protein_coding	ENSG00000078747	Inflammatory Bowel Disease
PCDHGA9	protein_coding	ENSG00000261934	Inflammatory Bowel Disease
SYNJ2	protein_coding	ENSG00000078269	Inflammatory Bowel Disease
PLAUR	protein_coding	ENSG00000011422	Inflammatory Bowel Disease
LEF1	protein_coding	ENSG00000138795	Inflammatory Bowel Disease
PPP3CA	protein_coding	ENSG00000138814	Inflammatory Bowel Disease
PCDHGA11	protein_coding	ENSG00000253873	Inflammatory Bowel Disease
IL20RB	protein_coding	ENSG00000174564	Inflammatory Bowel Disease
PLAC8	protein_coding	ENSG00000145287	Inflammatory Bowel Disease
REL	protein_coding	ENSG00000162924	Inflammatory Bowel Disease
GNB4	protein_coding	ENSG00000114450	Inflammatory Bowel Disease
PKIB	protein_coding	ENSG00000135549	Inflammatory Bowel Disease
ZBTB16	protein_coding	ENSG00000109906	Inflammatory Bowel Disease
CDH1	protein_coding	ENSG00000039068	Inflammatory Bowel Disease
TRAF6	protein_coding	ENSG00000175104	Inflammatory Bowel Disease
SMARCC1	protein_coding	ENSG00000173473	Inflammatory Bowel Disease
PTEN	protein_coding	ENSG00000171862	Inflammatory Bowel Disease
IRF4	protein_coding	ENSG00000137265	Inflammatory Bowel Disease
NEDD4L	protein_coding	ENSG00000049759	Inflammatory Bowel Disease
CEBPB	protein_coding	ENSG00000172216	Inflammatory Bowel Disease
CD28	protein_coding	ENSG00000178562	Inflammatory Bowel Disease
PCDHGA7	protein_coding	ENSG00000253537	Inflammatory Bowel Disease
CD14	protein_coding	ENSG00000170458	Inflammatory Bowel Disease
PLCG1	protein_coding	ENSG00000124181	Inflammatory Bowel Disease
CH25H	protein_coding	ENSG00000138135	Inflammatory Bowel Disease
CCND2	protein_coding	ENSG00000118971	Inflammatory Bowel Disease
GNB2	protein_coding	ENSG00000172354	Inflammatory Bowel Disease
PTGS2	protein_coding	ENSG00000073756	Inflammatory Bowel Disease
IL6ST	protein_coding	ENSG00000134352	Inflammatory Bowel Disease
NFKBIZ	protein_coding	ENSG00000144802	Inflammatory Bowel Disease
FOS	protein_coding	ENSG00000170345	Inflammatory Bowel Disease
JAK1	protein_coding	ENSG00000162434	Inflammatory Bowel Disease
CCR6	protein_coding	ENSG00000112486	Inflammatory Bowel Disease
GADD45B	protein_coding	ENSG00000099860	Inflammatory Bowel Disease
PCDHGA6	protein_coding	ENSG00000253731	Inflammatory Bowel Disease
TRPS1	protein_coding	ENSG00000104447	Inflammatory Bowel Disease
ITGB3	protein_coding	ENSG00000259207	Inflammatory Bowel Disease
PCDHGB3	protein_coding	ENSG00000262209	Inflammatory Bowel Disease
ITGA4	protein_coding	ENSG00000115232	Inflammatory Bowel Disease
IL18RAP	protein_coding	ENSG00000115607	Inflammatory Bowel Disease
ITGA5	protein_coding	ENSG00000161638	Inflammatory Bowel Disease
GNB3	protein_coding	ENSG00000111664	Inflammatory Bowel Disease
BMP4	protein_coding	ENSG00000125378	Inflammatory Bowel Disease
CTLA4	protein_coding	ENSG00000163599	Inflammatory Bowel Disease
LYN	protein_coding	ENSG00000254087	Inflammatory Bowel Disease
BCL2	protein_coding	ENSG00000171791	Inflammatory Bowel Disease
NR3C1	protein_coding	ENSG00000113580	Inflammatory Bowel Disease
LTB	protein_coding	ENSG00000227507	Inflammatory Bowel Disease
HOXA5	protein_coding	ENSG00000106004	Inflammatory Bowel Disease
CCR2	protein_coding	ENSG00000121807	Inflammatory Bowel Disease
NOD2	protein_coding	ENSG00000167207	Inflammatory Bowel Disease
ACTA1	protein_coding	ENSG00000143632	Inflammatory Bowel Disease
CXCL10	protein_coding	ENSG00000169245	Inflammatory Bowel Disease
SAMSN1	protein_coding	ENSG00000155307	Inflammatory Bowel Disease
CCR7	protein_coding	ENSG00000126353	Inflammatory Bowel Disease
GATA3	protein_coding	ENSG00000107485	Inflammatory Bowel Disease
STAT4	protein_coding	ENSG00000138378	Inflammatory Bowel Disease
TLR3	protein_coding	ENSG00000164342	Inflammatory Bowel Disease
IL4R	protein_coding	ENSG00000077238	Inflammatory Bowel Disease
IL17A	protein_coding	ENSG00000112115	Inflammatory Bowel Disease
SKP1	protein_coding	ENSG00000113558	Inflammatory Bowel Disease
IFNGR1	protein_coding	ENSG00000027697	Inflammatory Bowel Disease
EGR1	protein_coding	ENSG00000120738	Inflammatory Bowel Disease
HSP90AB1	protein_coding	ENSG00000096384	Inflammatory Bowel Disease
SOCS1	protein_coding	ENSG00000185338	Inflammatory Bowel Disease
GPX4	protein_coding	ENSG00000167468	Inflammatory Bowel Disease
SOCS3	protein_coding	ENSG00000184557	Inflammatory Bowel Disease
BHLHE40	protein_coding	ENSG00000134107	Inflammatory Bowel Disease
MAF	protein_coding	ENSG00000178573	Inflammatory Bowel Disease
SLC16A3	protein_coding	ENSG00000141526	Inflammatory Bowel Disease
HSPD1	protein_coding	ENSG00000144381	Inflammatory Bowel Disease
CREBBP	protein_coding	ENSG00000005339	Inflammatory Bowel Disease
CXCR6	protein_coding	ENSG00000172215	Inflammatory Bowel Disease
CASP1	protein_coding	ENSG00000137752	Inflammatory Bowel Disease
PLCG2	protein_coding	ENSG00000197943	Inflammatory Bowel Disease
BCL3	protein_coding	ENSG00000069399	Inflammatory Bowel Disease
FYN	protein_coding	ENSG00000010810	Inflammatory Bowel Disease
IRAK2	protein_coding	ENSG00000134070	Inflammatory Bowel Disease
RIPK2	protein_coding	ENSG00000104312	Inflammatory Bowel Disease
IL18	protein_coding	ENSG00000150782	Inflammatory Bowel Disease
GNB1	protein_coding	ENSG00000078369	Inflammatory Bowel Disease
RBX1	protein_coding	ENSG00000100387	Inflammatory Bowel Disease
VDR	protein_coding	ENSG00000111424	Inflammatory Bowel Disease
THBS1	protein_coding	ENSG00000137801	Inflammatory Bowel Disease
PTPN11	protein_coding	ENSG00000179295	Inflammatory Bowel Disease
CDKN1A	protein_coding	ENSG00000124762	Inflammatory Bowel Disease
IL4	protein_coding	ENSG00000113520	Inflammatory Bowel Disease
IL23R	protein_coding	ENSG00000162594	Inflammatory Bowel Disease
IRF1	protein_coding	ENSG00000125347	Inflammatory Bowel Disease
CD83	protein_coding	ENSG00000112149	Inflammatory Bowel Disease
ICOS	protein_coding	ENSG00000163600	Inflammatory Bowel Disease
ITGB7	protein_coding	ENSG00000139626	Inflammatory Bowel Disease
NFKBIA	protein_coding	ENSG00000100906	Inflammatory Bowel Disease
NLRP3	protein_coding	ENSG00000162711	Inflammatory Bowel Disease
STAT3	protein_coding	ENSG00000168610	Inflammatory Bowel Disease
BCL2L11	protein_coding	ENSG00000153094	Inflammatory Bowel Disease
PIK3R1	protein_coding	ENSG00000145675	Inflammatory Bowel Disease
LRRK2	protein_coding	ENSG00000188906	Inflammatory Bowel Disease
ACTN1	protein_coding	ENSG00000072110	Inflammatory Bowel Disease
NR4A1	protein_coding	ENSG00000123358	Inflammatory Bowel Disease
IL1B	protein_coding	ENSG00000125538	Inflammatory Bowel Disease
ACTN4	protein_coding	ENSG00000130402	Inflammatory Bowel Disease
BATF	protein_coding	ENSG00000156127	Inflammatory Bowel Disease
FAS	protein_coding	ENSG00000026103	Inflammatory Bowel Disease
TGFB1	protein_coding	ENSG00000105329	Inflammatory Bowel Disease
ITGB2	protein_coding	ENSG00000160255	Inflammatory Bowel Disease
JAK2	protein_coding	ENSG00000096968	Inflammatory Bowel Disease
EGFR	protein_coding	ENSG00000146648	Inflammatory Bowel Disease
ACTB	protein_coding	ENSG00000075624	Inflammatory Bowel Disease
KIT	protein_coding	ENSG00000157404	Inflammatory Bowel Disease
STAT6	protein_coding	ENSG00000166888	Inflammatory Bowel Disease
PTPN6	protein_coding	ENSG00000111679	Inflammatory Bowel Disease
IL6	protein_coding	ENSG00000136244	Inflammatory Bowel Disease
IL27RA	protein_coding	ENSG00000104998	Inflammatory Bowel Disease
CUL1	protein_coding	ENSG00000055130	Inflammatory Bowel Disease
PTPRC	protein_coding	ENSG00000081237	Inflammatory Bowel Disease
RELA	protein_coding	ENSG00000173039	Inflammatory Bowel Disease
TNFAIP3	protein_coding	ENSG00000118503	Inflammatory Bowel Disease
RAC1	protein_coding	ENSG00000136238	Inflammatory Bowel Disease
IL12RB1	protein_coding	ENSG00000096996	Inflammatory Bowel Disease
XCL1	protein_coding	ENSG00000143184	Inflammatory Bowel Disease
CD74	protein_coding	ENSG00000019582	Inflammatory Bowel Disease
JAK3	protein_coding	ENSG00000105639	Inflammatory Bowel Disease
NFKB1	protein_coding	ENSG00000109320	Inflammatory Bowel Disease
IL2	protein_coding	ENSG00000109471	Inflammatory Bowel Disease
SMAD3	protein_coding	ENSG00000166949	Inflammatory Bowel Disease
IL23A	protein_coding	ENSG00000110944	Inflammatory Bowel Disease
IL12B	protein_coding	ENSG00000113302	Inflammatory Bowel Disease
IL10	protein_coding	ENSG00000136634	Inflammatory Bowel Disease
IFNG	protein_coding	ENSG00000111537	Inflammatory Bowel Disease
UBC	protein_coding	ENSG00000150991	Inflammatory Bowel Disease
SOS1	protein_coding	ENSG00000115904	Coronary Artery Disease
NOTCH1	protein_coding	ENSG00000148400	Coronary Artery Disease
LAMA2	protein_coding	ENSG00000196569	Coronary Artery Disease
LHX5	protein_coding	ENSG00000089116	Coronary Artery Disease
TIAM2	protein_coding	ENSG00000146426	Coronary Artery Disease
TGFBR3	protein_coding	ENSG00000069702	Coronary Artery Disease
HNRNPA1	protein_coding	ENSG00000135486	Coronary Artery Disease
ACTN4	protein_coding	ENSG00000130402	Coronary Artery Disease
MEN1	protein_coding	ENSG00000133895	Coronary Artery Disease
NCOA6	protein_coding	ENSG00000198646	Coronary Artery Disease
MEF2A	protein_coding	ENSG00000068305	Coronary Artery Disease
LIPG	protein_coding	ENSG00000101670	Coronary Artery Disease
GRB2	protein_coding	ENSG00000177885	Coronary Artery Disease
TCF4	protein_coding	ENSG00000196628	Coronary Artery Disease
PRKCB	protein_coding	ENSG00000166501	Coronary Artery Disease
RTN4	protein_coding	ENSG00000115310	Coronary Artery Disease
AFF3	protein_coding	ENSG00000144218	Coronary Artery Disease
BCL11A	protein_coding	ENSG00000119866	Coronary Artery Disease
ARF3	protein_coding	ENSG00000134287	Coronary Artery Disease
LAMB1	protein_coding	ENSG00000091136	Coronary Artery Disease
RELN	protein_coding	ENSG00000189056	Coronary Artery Disease
CBFA2T3	protein_coding	ENSG00000129993	Coronary Artery Disease
DDIT3	protein_coding	ENSG00000175197	Coronary Artery Disease
PLA2G7	protein_coding	ENSG00000146070	Coronary Artery Disease
FOXP1	protein_coding	ENSG00000114861	Coronary Artery Disease
ZEB2	protein_coding	ENSG00000169554	Coronary Artery Disease
CPED1	protein_coding	ENSG00000106034	Coronary Artery Disease
LDLRAP1	protein_coding	ENSG00000157978	Coronary Artery Disease
PML	protein_coding	ENSG00000140464	Coronary Artery Disease
DPYSL2	protein_coding	ENSG00000092964	Coronary Artery Disease
LEF1	protein_coding	ENSG00000138795	Coronary Artery Disease
HDAC5	protein_coding	ENSG00000108840	Coronary Artery Disease
SMAD6	protein_coding	ENSG00000137834	Coronary Artery Disease
GATA6	protein_coding	ENSG00000141448	Coronary Artery Disease
PDGFRA	protein_coding	ENSG00000134853	Coronary Artery Disease
HSPA5	protein_coding	ENSG00000044574	Coronary Artery Disease
CBL	protein_coding	ENSG00000110395	Coronary Artery Disease
PPT1	protein_coding	ENSG00000131238	Coronary Artery Disease
SHC1	protein_coding	ENSG00000160691	Coronary Artery Disease
SLC38A2	protein_coding	ENSG00000134294	Coronary Artery Disease
B4GALT1	protein_coding	ENSG00000086062	Coronary Artery Disease
IFNG	protein_coding	ENSG00000111537	Coronary Artery Disease
IRS1	protein_coding	ENSG00000169047	Coronary Artery Disease
SOX11	protein_coding	ENSG00000176887	Coronary Artery Disease
AGTR1	protein_coding	ENSG00000144891	Coronary Artery Disease
SYNE1	protein_coding	ENSG00000131018	Coronary Artery Disease
APC	protein_coding	ENSG00000134982	Coronary Artery Disease
LDLR	protein_coding	ENSG00000130164	Coronary Artery Disease
HDAC1	protein_coding	ENSG00000116478	Coronary Artery Disease
CDKN1A	protein_coding	ENSG00000124762	Coronary Artery Disease
HIF1A	protein_coding	ENSG00000100644	Coronary Artery Disease
WNT3	protein_coding	ENSG00000108379	Coronary Artery Disease
ACTN1	protein_coding	ENSG00000072110	Coronary Artery Disease
ILK	protein_coding	ENSG00000166333	Coronary Artery Disease
LAMC1	protein_coding	ENSG00000135862	Coronary Artery Disease
PLG	protein_coding	ENSG00000122194	Coronary Artery Disease
MAPK8	protein_coding	ENSG00000107643	Coronary Artery Disease
TRAF6	protein_coding	ENSG00000175104	Coronary Artery Disease
MICAL2	protein_coding	ENSG00000133816	Coronary Artery Disease
NME3	protein_coding	ENSG00000103024	Coronary Artery Disease
LPIN1	protein_coding	ENSG00000134324	Coronary Artery Disease
CHD4	protein_coding	ENSG00000111642	Coronary Artery Disease
SEMA3A	protein_coding	ENSG00000075213	Coronary Artery Disease
SOCS2	protein_coding	ENSG00000120833	Coronary Artery Disease
FLI1	protein_coding	ENSG00000151702	Coronary Artery Disease
COL1A2	protein_coding	ENSG00000164692	Coronary Artery Disease
MAPK1	protein_coding	ENSG00000100030	Coronary Artery Disease
APOA5	protein_coding	ENSG00000110243	Coronary Artery Disease
FRMD4A	protein_coding	ENSG00000151474	Coronary Artery Disease
SMAD3	protein_coding	ENSG00000166949	Coronary Artery Disease
SRC	protein_coding	ENSG00000197122	Coronary Artery Disease
CREBBP	protein_coding	ENSG00000005339	Coronary Artery Disease
HAND2	protein_coding	ENSG00000164107	Coronary Artery Disease
ACVR2A	protein_coding	ENSG00000121989	Coronary Artery Disease
GOLGA3	protein_coding	ENSG00000090615	Coronary Artery Disease
THRA	protein_coding	ENSG00000126351	Coronary Artery Disease
PTPN11	protein_coding	ENSG00000179295	Coronary Artery Disease
ITGA1	protein_coding	ENSG00000213949	Coronary Artery Disease
PDGFB	protein_coding	ENSG00000100311	Coronary Artery Disease
MYOCD	protein_coding	ENSG00000141052	Coronary Artery Disease
ARRB1	protein_coding	ENSG00000137486	Coronary Artery Disease
NRXN1	protein_coding	ENSG00000179915	Coronary Artery Disease
ACVR2B	protein_coding	ENSG00000114739	Coronary Artery Disease
IGF2R	protein_coding	ENSG00000197081	Coronary Artery Disease
CALR	protein_coding	ENSG00000179218	Coronary Artery Disease
HDAC2	protein_coding	ENSG00000196591	Coronary Artery Disease
NF1	protein_coding	ENSG00000196712	Coronary Artery Disease
IGFBP7	protein_coding	ENSG00000163453	Coronary Artery Disease
ZFPM1	protein_coding	ENSG00000179588	Coronary Artery Disease
NEDD4	protein_coding	ENSG00000069869	Coronary Artery Disease
ZFPM2	protein_coding	ENSG00000169946	Coronary Artery Disease
STAT3	protein_coding	ENSG00000168610	Coronary Artery Disease
NR1H3	protein_coding	ENSG00000025434	Coronary Artery Disease
SLCO2A1	protein_coding	ENSG00000174640	Coronary Artery Disease
BRCA1	protein_coding	ENSG00000012048	Coronary Artery Disease
SERPINE1	protein_coding	ENSG00000106366	Coronary Artery Disease
TGFBR1	protein_coding	ENSG00000106799	Coronary Artery Disease
IGFBP3	protein_coding	ENSG00000146674	Coronary Artery Disease
LIPC	protein_coding	ENSG00000166035	Coronary Artery Disease
SMAD4	protein_coding	ENSG00000141646	Coronary Artery Disease
RUNX1	protein_coding	ENSG00000159216	Coronary Artery Disease
CD36	protein_coding	ENSG00000135218	Coronary Artery Disease
APOM	protein_coding	ENSG00000204444	Coronary Artery Disease
ITGB1	protein_coding	ENSG00000150093	Coronary Artery Disease
PLCB1	protein_coding	ENSG00000182621	Coronary Artery Disease
UNC5B	protein_coding	ENSG00000107731	Coronary Artery Disease
BMPR2	protein_coding	ENSG00000204217	Coronary Artery Disease
LMNA	protein_coding	ENSG00000160789	Coronary Artery Disease
IGF1R	protein_coding	ENSG00000140443	Coronary Artery Disease
FSCN1	protein_coding	ENSG00000075618	Coronary Artery Disease
NCK2	protein_coding	ENSG00000071051	Coronary Artery Disease
RXRA	protein_coding	ENSG00000186350	Coronary Artery Disease
NCKAP1L	protein_coding	ENSG00000123338	Coronary Artery Disease
ABCC9	protein_coding	ENSG00000069431	Coronary Artery Disease
ACVR1B	protein_coding	ENSG00000135503	Coronary Artery Disease
NOS3	protein_coding	ENSG00000164867	Coronary Artery Disease
CACNA1C	protein_coding	ENSG00000151067	Coronary Artery Disease
SORBS1	protein_coding	ENSG00000095637	Coronary Artery Disease
TGFBR2	protein_coding	ENSG00000163513	Coronary Artery Disease
GRASP	protein_coding	ENSG00000161835	Coronary Artery Disease
CETP	protein_coding	ENSG00000087237	Coronary Artery Disease
ECE1	protein_coding	ENSG00000117298	Coronary Artery Disease
FGFR2	protein_coding	ENSG00000066468	Coronary Artery Disease
FN1	protein_coding	ENSG00000115414	Coronary Artery Disease
PRKCA	protein_coding	ENSG00000154229	Coronary Artery Disease
NPR3	protein_coding	ENSG00000113389	Coronary Artery Disease
OLR1	protein_coding	ENSG00000173391	Coronary Artery Disease
SMARCA4	protein_coding	ENSG00000127616	Coronary Artery Disease
GSK3B	protein_coding	ENSG00000082701	Coronary Artery Disease
ENG	protein_coding	ENSG00000106991	Coronary Artery Disease
AGT	protein_coding	ENSG00000135744	Coronary Artery Disease
INSR	protein_coding	ENSG00000171105	Coronary Artery Disease
SOX4	protein_coding	ENSG00000124766	Coronary Artery Disease
SMAD7	protein_coding	ENSG00000101665	Coronary Artery Disease
PLCG1	protein_coding	ENSG00000124181	Coronary Artery Disease
VDR	protein_coding	ENSG00000111424	Coronary Artery Disease
EP300	protein_coding	ENSG00000100393	Coronary Artery Disease
NPC1	protein_coding	ENSG00000141458	Coronary Artery Disease
CDK6	protein_coding	ENSG00000105810	Coronary Artery Disease
CTNNB1	protein_coding	ENSG00000168036	Coronary Artery Disease
RAC1	protein_coding	ENSG00000136238	Coronary Artery Disease
IGF2	protein_coding	ENSG00000167244	Coronary Artery Disease
ANGPT1	protein_coding	ENSG00000154188	Coronary Artery Disease
BAX	protein_coding	ENSG00000087088	Coronary Artery Disease
TBX5	protein_coding	ENSG00000089225	Coronary Artery Disease
PDGFRB	protein_coding	ENSG00000113721	Coronary Artery Disease
RELA	protein_coding	ENSG00000173039	Coronary Artery Disease
NKX2-5	protein_coding	ENSG00000183072	Coronary Artery Disease
WNT5A	protein_coding	ENSG00000114251	Coronary Artery Disease
DLC1	protein_coding	ENSG00000164741	Coronary Artery Disease
APOC1	protein_coding	ENSG00000130208	Coronary Artery Disease
ATP5B	protein_coding	ENSG00000110955	Coronary Artery Disease
FURIN	protein_coding	ENSG00000140564	Coronary Artery Disease
DLG4	protein_coding	ENSG00000132535	Coronary Artery Disease
PTPN6	protein_coding	ENSG00000111679	Coronary Artery Disease
PPARG	protein_coding	ENSG00000132170	Coronary Artery Disease
APOA2	protein_coding	ENSG00000158874	Coronary Artery Disease
TGFB2	protein_coding	ENSG00000092969	Coronary Artery Disease
CDK4	protein_coding	ENSG00000135446	Coronary Artery Disease
ABCG1	protein_coding	ENSG00000160179	Coronary Artery Disease
THBS1	protein_coding	ENSG00000137801	Coronary Artery Disease
NRP1	protein_coding	ENSG00000099250	Coronary Artery Disease
VEGFA	protein_coding	ENSG00000112715	Coronary Artery Disease
MEF2C	protein_coding	ENSG00000081189	Coronary Artery Disease
NME4	protein_coding	ENSG00000103202	Coronary Artery Disease
EGFR	protein_coding	ENSG00000146648	Coronary Artery Disease
ACTB	protein_coding	ENSG00000075624	Coronary Artery Disease
PHB2	protein_coding	ENSG00000215021	Coronary Artery Disease
AKT1	protein_coding	ENSG00000142208	Coronary Artery Disease
APOB	protein_coding	ENSG00000084674	Coronary Artery Disease
TGFB1	protein_coding	ENSG00000105329	Coronary Artery Disease
LCAT	protein_coding	ENSG00000213398	Coronary Artery Disease
SPP1	protein_coding	ENSG00000118785	Coronary Artery Disease
APOC3	protein_coding	ENSG00000110245	Coronary Artery Disease
LRP6	protein_coding	ENSG00000070018	Coronary Artery Disease
IGF1	protein_coding	ENSG00000017427	Coronary Artery Disease
LPL	protein_coding	ENSG00000175445	Coronary Artery Disease
SCARB1	protein_coding	ENSG00000073060	Coronary Artery Disease
TBX3	protein_coding	ENSG00000135111	Coronary Artery Disease
CAV1	protein_coding	ENSG00000105974	Coronary Artery Disease
TP53	protein_coding	ENSG00000141510	Coronary Artery Disease
APOA1	protein_coding	ENSG00000118137	Coronary Artery Disease
APOE	protein_coding	ENSG00000130203	Coronary Artery Disease
UBC	protein_coding	ENSG00000150991	Coronary Artery Disease
SIN3A	protein_coding	ENSG00000169375	Alzheimer's Disease
DNAJC11	protein_coding	ENSG00000007923	Alzheimer's Disease
SKAP2	protein_coding	ENSG00000005020	Alzheimer's Disease
ACTN1	protein_coding	ENSG00000072110	Alzheimer's Disease
CPA3	protein_coding	ENSG00000163751	Alzheimer's Disease
CD8A	protein_coding	ENSG00000153563	Alzheimer's Disease
TLR4	protein_coding	ENSG00000136869	Alzheimer's Disease
NTRK2	protein_coding	ENSG00000148053	Alzheimer's Disease
CD68	protein_coding	ENSG00000129226	Alzheimer's Disease
CSF1R	protein_coding	ENSG00000182578	Alzheimer's Disease
LETM1	protein_coding	ENSG00000168924	Alzheimer's Disease
SERPINF1	protein_coding	ENSG00000132386	Alzheimer's Disease
GCH1	protein_coding	ENSG00000131979	Alzheimer's Disease
CNN2	protein_coding	ENSG00000064666	Alzheimer's Disease
SEPP1	protein_coding	ENSG00000250722	Alzheimer's Disease
RBP4	protein_coding	ENSG00000138207	Alzheimer's Disease
CEP55	protein_coding	ENSG00000138180	Alzheimer's Disease
TREML4	protein_coding	ENSG00000188056	Alzheimer's Disease
HLA-G	protein_coding	ENSG00000204632	Alzheimer's Disease
AGFG1	protein_coding	ENSG00000173744	Alzheimer's Disease
RAG1	protein_coding	ENSG00000166349	Alzheimer's Disease
PPAP2B	protein_coding	ENSG00000162407	Alzheimer's Disease
ARID5B	protein_coding	ENSG00000150347	Alzheimer's Disease
ARHGDIB	protein_coding	ENSG00000111348	Alzheimer's Disease
HNRNPK	protein_coding	ENSG00000165119	Alzheimer's Disease
ITGAM	protein_coding	ENSG00000169896	Alzheimer's Disease
NUPR1	protein_coding	ENSG00000176046	Alzheimer's Disease
ITGA4	protein_coding	ENSG00000115232	Alzheimer's Disease
APOA5	protein_coding	ENSG00000110243	Alzheimer's Disease
STMN2	protein_coding	ENSG00000104435	Alzheimer's Disease
RNASE1	protein_coding	ENSG00000129538	Alzheimer's Disease
PDE11A	protein_coding	ENSG00000128655	Alzheimer's Disease
MT1E	protein_coding	ENSG00000169715	Alzheimer's Disease
SORL1	protein_coding	ENSG00000137642	Alzheimer's Disease
LUC7L3	protein_coding	ENSG00000108848	Alzheimer's Disease
SEMA4F	protein_coding	ENSG00000135622	Alzheimer's Disease
PPM1L	protein_coding	ENSG00000163590	Alzheimer's Disease
RIPK2	protein_coding	ENSG00000104312	Alzheimer's Disease
SOAT2	protein_coding	ENSG00000167780	Alzheimer's Disease
LEF1	protein_coding	ENSG00000138795	Alzheimer's Disease
CD3E	protein_coding	ENSG00000198851	Alzheimer's Disease
PINK1	protein_coding	ENSG00000158828	Alzheimer's Disease
TNFRSF13B	protein_coding	ENSG00000240505	Alzheimer's Disease
MEFV	protein_coding	ENSG00000103313	Alzheimer's Disease
AMPH	protein_coding	ENSG00000078053	Alzheimer's Disease
CD38	protein_coding	ENSG00000004468	Alzheimer's Disease
MARK1	protein_coding	ENSG00000116141	Alzheimer's Disease
PVRL2	protein_coding	ENSG00000130202	Alzheimer's Disease
TUBB2A	protein_coding	ENSG00000137267	Alzheimer's Disease
PAMR1	protein_coding	ENSG00000149090	Alzheimer's Disease
TOMM40	protein_coding	ENSG00000130204	Alzheimer's Disease
TNFSF4	protein_coding	ENSG00000117586	Alzheimer's Disease
RAB32	protein_coding	ENSG00000118508	Alzheimer's Disease
LAT	protein_coding	ENSG00000213658	Alzheimer's Disease
SERINC5	protein_coding	ENSG00000164300	Alzheimer's Disease
SNCA	protein_coding	ENSG00000145335	Alzheimer's Disease
CTSL	protein_coding	ENSG00000135047	Alzheimer's Disease
LCP2	protein_coding	ENSG00000043462	Alzheimer's Disease
C1QA	protein_coding	ENSG00000173372	Alzheimer's Disease
SUMO1	protein_coding	ENSG00000116030	Alzheimer's Disease
SELL	protein_coding	ENSG00000188404	Alzheimer's Disease
CRIP2	protein_coding	ENSG00000182809	Alzheimer's Disease
MVB12B	protein_coding	ENSG00000196814	Alzheimer's Disease
NRG1	protein_coding	ENSG00000157168	Alzheimer's Disease
IL12B	protein_coding	ENSG00000113302	Alzheimer's Disease
MS4A4A	protein_coding	ENSG00000110079	Alzheimer's Disease
CD3G	protein_coding	ENSG00000160654	Alzheimer's Disease
NCF4	protein_coding	ENSG00000100365	Alzheimer's Disease
YES1	protein_coding	ENSG00000176105	Alzheimer's Disease
LAPTM5	protein_coding	ENSG00000162511	Alzheimer's Disease
SUMO4	protein_coding	ENSG00000177688	Alzheimer's Disease
CDK5	protein_coding	ENSG00000164885	Alzheimer's Disease
LPL	protein_coding	ENSG00000175445	Alzheimer's Disease
CETP	protein_coding	ENSG00000087237	Alzheimer's Disease
MTA2	protein_coding	ENSG00000149480	Alzheimer's Disease
TLE4	protein_coding	ENSG00000106829	Alzheimer's Disease
CBL	protein_coding	ENSG00000110395	Alzheimer's Disease
CKB	protein_coding	ENSG00000166165	Alzheimer's Disease
HSPB1	protein_coding	ENSG00000106211	Alzheimer's Disease
ABCG1	protein_coding	ENSG00000160179	Alzheimer's Disease
GAPDH	protein_coding	ENSG00000111640	Alzheimer's Disease
MT1G	protein_coding	ENSG00000125144	Alzheimer's Disease
IGSF6	protein_coding	ENSG00000140749	Alzheimer's Disease
SLC18A2	protein_coding	ENSG00000165646	Alzheimer's Disease
GRB2	protein_coding	ENSG00000177885	Alzheimer's Disease
ARGLU1	protein_coding	ENSG00000134884	Alzheimer's Disease
KMT2A	protein_coding	ENSG00000118058	Alzheimer's Disease
IRF8	protein_coding	ENSG00000140968	Alzheimer's Disease
TIAM1	protein_coding	ENSG00000156299	Alzheimer's Disease
THBS1	protein_coding	ENSG00000137801	Alzheimer's Disease
VDAC3	protein_coding	ENSG00000078668	Alzheimer's Disease
GFER	protein_coding	ENSG00000127554	Alzheimer's Disease
VDAC1	protein_coding	ENSG00000213585	Alzheimer's Disease
C1QB	protein_coding	ENSG00000173369	Alzheimer's Disease
YBX1	protein_coding	ENSG00000065978	Alzheimer's Disease
CYLD	protein_coding	ENSG00000083799	Alzheimer's Disease
TIMM10	protein_coding	ENSG00000134809	Alzheimer's Disease
SGIP1	protein_coding	ENSG00000118473	Alzheimer's Disease
RELB	protein_coding	ENSG00000104856	Alzheimer's Disease
NPEPPS	protein_coding	ENSG00000141279	Alzheimer's Disease
PLA2G7	protein_coding	ENSG00000146070	Alzheimer's Disease
APOB	protein_coding	ENSG00000084674	Alzheimer's Disease
AKT1	protein_coding	ENSG00000142208	Alzheimer's Disease
HMGB1	protein_coding	ENSG00000189403	Alzheimer's Disease
MARK2	protein_coding	ENSG00000072518	Alzheimer's Disease
AP2B1	protein_coding	ENSG00000006125	Alzheimer's Disease
CHD4	protein_coding	ENSG00000111642	Alzheimer's Disease
CRYAB	protein_coding	ENSG00000109846	Alzheimer's Disease
TOMM22	protein_coding	ENSG00000100216	Alzheimer's Disease
GFAP	protein_coding	ENSG00000131095	Alzheimer's Disease
VAV1	protein_coding	ENSG00000141968	Alzheimer's Disease
RPH3AL	protein_coding	ENSG00000181031	Alzheimer's Disease
IL12A	protein_coding	ENSG00000168811	Alzheimer's Disease
KIT	protein_coding	ENSG00000157404	Alzheimer's Disease
HP	protein_coding	ENSG00000257017	Alzheimer's Disease
CD2AP	protein_coding	ENSG00000198087	Alzheimer's Disease
LSR	protein_coding	ENSG00000105699	Alzheimer's Disease
EGR1	protein_coding	ENSG00000120738	Alzheimer's Disease
DPEP1	protein_coding	ENSG00000015413	Alzheimer's Disease
CD55	protein_coding	ENSG00000196352	Alzheimer's Disease
RPH3A	protein_coding	ENSG00000089169	Alzheimer's Disease
DNM1	protein_coding	ENSG00000106976	Alzheimer's Disease
CAMK4	protein_coding	ENSG00000152495	Alzheimer's Disease
ITGB7	protein_coding	ENSG00000139626	Alzheimer's Disease
LDLRAP1	protein_coding	ENSG00000157978	Alzheimer's Disease
BCL6	protein_coding	ENSG00000113916	Alzheimer's Disease
GRID2	protein_coding	ENSG00000152208	Alzheimer's Disease
LRP1	protein_coding	ENSG00000123384	Alzheimer's Disease
PRKD2	protein_coding	ENSG00000105287	Alzheimer's Disease
CAV1	protein_coding	ENSG00000105974	Alzheimer's Disease
PRKCB	protein_coding	ENSG00000166501	Alzheimer's Disease
ITGB2	protein_coding	ENSG00000160255	Alzheimer's Disease
RB1	protein_coding	ENSG00000139687	Alzheimer's Disease
ADA	protein_coding	ENSG00000196839	Alzheimer's Disease
NFKB2	protein_coding	ENSG00000077150	Alzheimer's Disease
IL10	protein_coding	ENSG00000136634	Alzheimer's Disease
AP2S1	protein_coding	ENSG00000042753	Alzheimer's Disease
CELF1	protein_coding	ENSG00000149187	Alzheimer's Disease
APOM	protein_coding	ENSG00000204444	Alzheimer's Disease
VEGFA	protein_coding	ENSG00000112715	Alzheimer's Disease
BCL2	protein_coding	ENSG00000171791	Alzheimer's Disease
SRC	protein_coding	ENSG00000197122	Alzheimer's Disease
SP1	protein_coding	ENSG00000185591	Alzheimer's Disease
SPP1	protein_coding	ENSG00000118785	Alzheimer's Disease
EPHB6	protein_coding	ENSG00000106123	Alzheimer's Disease
GIMAP5	protein_coding	ENSG00000196329	Alzheimer's Disease
NR4A1	protein_coding	ENSG00000123358	Alzheimer's Disease
TIMM9	protein_coding	ENSG00000100575	Alzheimer's Disease
PRKAA1	protein_coding	ENSG00000132356	Alzheimer's Disease
AP2A1	protein_coding	ENSG00000196961	Alzheimer's Disease
SHH	protein_coding	ENSG00000164690	Alzheimer's Disease
ITGB3	protein_coding	ENSG00000259207	Alzheimer's Disease
SPI1	protein_coding	ENSG00000066336	Alzheimer's Disease
IKZF1	protein_coding	ENSG00000185811	Alzheimer's Disease
MAPT	protein_coding	ENSG00000186868	Alzheimer's Disease
AGT	protein_coding	ENSG00000135744	Alzheimer's Disease
GSK3B	protein_coding	ENSG00000082701	Alzheimer's Disease
TIMM23	protein_coding	ENSG00000138297	Alzheimer's Disease
LCAT	protein_coding	ENSG00000213398	Alzheimer's Disease
EP300	protein_coding	ENSG00000100393	Alzheimer's Disease
FCER1G	protein_coding	ENSG00000158869	Alzheimer's Disease
FYN	protein_coding	ENSG00000010810	Alzheimer's Disease
ACE	protein_coding	ENSG00000159640	Alzheimer's Disease
SCARB1	protein_coding	ENSG00000073060	Alzheimer's Disease
APOA1	protein_coding	ENSG00000118137	Alzheimer's Disease
CLU	protein_coding	ENSG00000120885	Alzheimer's Disease
HDAC1	protein_coding	ENSG00000116478	Alzheimer's Disease
MME	protein_coding	ENSG00000196549	Alzheimer's Disease
CD74	protein_coding	ENSG00000019582	Alzheimer's Disease
EGFR	protein_coding	ENSG00000146648	Alzheimer's Disease
INPP5D	protein_coding	ENSG00000168918	Alzheimer's Disease
CXCL12	protein_coding	ENSG00000107562	Alzheimer's Disease
PTPRC	protein_coding	ENSG00000081237	Alzheimer's Disease
EPS15	protein_coding	ENSG00000085832	Alzheimer's Disease
LYN	protein_coding	ENSG00000254087	Alzheimer's Disease
SYK	protein_coding	ENSG00000165025	Alzheimer's Disease
APOC1	protein_coding	ENSG00000130208	Alzheimer's Disease
RAC1	protein_coding	ENSG00000136238	Alzheimer's Disease
CD226	protein_coding	ENSG00000150637	Alzheimer's Disease
APOA2	protein_coding	ENSG00000158874	Alzheimer's Disease
APOC3	protein_coding	ENSG00000110245	Alzheimer's Disease
TOMM70A	protein_coding	ENSG00000154174	Alzheimer's Disease
APOE	protein_coding	ENSG00000130203	Alzheimer's Disease
TOMM40L	protein_coding	ENSG00000158882	Alzheimer's Disease
HIST1H1B	protein_coding	ENSG00000184357	Bipolar Disorder
MAPK8	protein_coding	ENSG00000107643	Bipolar Disorder
PAFAH1B1	protein_coding	ENSG00000007168	Bipolar Disorder
PCDHGA8	protein_coding	ENSG00000253767	Bipolar Disorder
PPP2R2B	protein_coding	ENSG00000156475	Bipolar Disorder
FANCC	protein_coding	ENSG00000158169	Bipolar Disorder
CDK6	protein_coding	ENSG00000105810	Bipolar Disorder
PPARGC1B	protein_coding	ENSG00000155846	Bipolar Disorder
RELN	protein_coding	ENSG00000189056	Bipolar Disorder
MCTP1	protein_coding	ENSG00000175471	Bipolar Disorder
GABRA2	protein_coding	ENSG00000151834	Bipolar Disorder
BBS4	protein_coding	ENSG00000140463	Bipolar Disorder
EPHA4	protein_coding	ENSG00000116106	Bipolar Disorder
LRRC7	protein_coding	ENSG00000033122	Bipolar Disorder
GRIA2	protein_coding	ENSG00000120251	Bipolar Disorder
CCK	protein_coding	ENSG00000187094	Bipolar Disorder
APOM	protein_coding	ENSG00000204444	Bipolar Disorder
NEDD4L	protein_coding	ENSG00000049759	Bipolar Disorder
GNAO1	protein_coding	ENSG00000087258	Bipolar Disorder
MADD	protein_coding	ENSG00000110514	Bipolar Disorder
MYT1L	protein_coding	ENSG00000186487	Bipolar Disorder
NT5C	protein_coding	ENSG00000125458	Bipolar Disorder
ABCG1	protein_coding	ENSG00000160179	Bipolar Disorder
PLXNA2	protein_coding	ENSG00000076356	Bipolar Disorder
ITGB2	protein_coding	ENSG00000160255	Bipolar Disorder
PLCG2	protein_coding	ENSG00000197943	Bipolar Disorder
LIMD2	protein_coding	ENSG00000136490	Bipolar Disorder
EOMES	protein_coding	ENSG00000163508	Bipolar Disorder
SCN8A	protein_coding	ENSG00000196876	Bipolar Disorder
PCDHGA6	protein_coding	ENSG00000253731	Bipolar Disorder
COX4I2	protein_coding	ENSG00000131055	Bipolar Disorder
ZBTB16	protein_coding	ENSG00000109906	Bipolar Disorder
PRKCB	protein_coding	ENSG00000166501	Bipolar Disorder
PRKACA	protein_coding	ENSG00000072062	Bipolar Disorder
GABRB1	protein_coding	ENSG00000163288	Bipolar Disorder
STK24	protein_coding	ENSG00000102572	Bipolar Disorder
SUFU	protein_coding	ENSG00000107882	Bipolar Disorder
EZH2	protein_coding	ENSG00000106462	Bipolar Disorder
CHST1	protein_coding	ENSG00000175264	Bipolar Disorder
GABRG3	protein_coding	ENSG00000182256	Bipolar Disorder
CBLN2	protein_coding	ENSG00000141668	Bipolar Disorder
SSBP2	protein_coding	ENSG00000145687	Bipolar Disorder
ATP10A	protein_coding	ENSG00000206190	Bipolar Disorder
TSC1	protein_coding	ENSG00000165699	Bipolar Disorder
SLC17A7	protein_coding	ENSG00000104888	Bipolar Disorder
RUNX1T1	protein_coding	ENSG00000079102	Bipolar Disorder
NCAM1	protein_coding	ENSG00000149294	Bipolar Disorder
STXBP5L	protein_coding	ENSG00000145087	Bipolar Disorder
IL4	protein_coding	ENSG00000113520	Bipolar Disorder
GABRD	protein_coding	ENSG00000187730	Bipolar Disorder
CREB1	protein_coding	ENSG00000118260	Bipolar Disorder
NRP1	protein_coding	ENSG00000099250	Bipolar Disorder
TLN1	protein_coding	ENSG00000137076	Bipolar Disorder
IFNG	protein_coding	ENSG00000111537	Bipolar Disorder
ST18	protein_coding	ENSG00000147488	Bipolar Disorder
NR4A2	protein_coding	ENSG00000153234	Bipolar Disorder
KCNJ3	protein_coding	ENSG00000162989	Bipolar Disorder
IL2	protein_coding	ENSG00000109471	Bipolar Disorder
MSH3	protein_coding	ENSG00000113318	Bipolar Disorder
PROX1	protein_coding	ENSG00000117707	Bipolar Disorder
CELF3	protein_coding	ENSG00000159409	Bipolar Disorder
PRKCE	protein_coding	ENSG00000171132	Bipolar Disorder
MECOM	protein_coding	ENSG00000085276	Bipolar Disorder
TDG	protein_coding	ENSG00000139372	Bipolar Disorder
HDAC1	protein_coding	ENSG00000116478	Bipolar Disorder
HSD11B2	protein_coding	ENSG00000176387	Bipolar Disorder
PCDHGA1	protein_coding	ENSG00000204956	Bipolar Disorder
NR2F2	protein_coding	ENSG00000185551	Bipolar Disorder
PRDX2	protein_coding	ENSG00000167815	Bipolar Disorder
KEAP1	protein_coding	ENSG00000079999	Bipolar Disorder
YWHAE	protein_coding	ENSG00000108953	Bipolar Disorder
PCDHGB3	protein_coding	ENSG00000262209	Bipolar Disorder
RPS6KA5	protein_coding	ENSG00000100784	Bipolar Disorder
CAMK2B	protein_coding	ENSG00000058404	Bipolar Disorder
CD47	protein_coding	ENSG00000196776	Bipolar Disorder
FMN2	protein_coding	ENSG00000155816	Bipolar Disorder
NOTCH2	protein_coding	ENSG00000134250	Bipolar Disorder
CDH6	protein_coding	ENSG00000113361	Bipolar Disorder
THSD7A	protein_coding	ENSG00000005108	Bipolar Disorder
INHA	protein_coding	ENSG00000123999	Bipolar Disorder
ST8SIA5	protein_coding	ENSG00000101638	Bipolar Disorder
KIRREL3	protein_coding	ENSG00000149571	Bipolar Disorder
NFIB	protein_coding	ENSG00000147862	Bipolar Disorder
PTPRE	protein_coding	ENSG00000132334	Bipolar Disorder
B4GALT1	protein_coding	ENSG00000086062	Bipolar Disorder
TNR	protein_coding	ENSG00000116147	Bipolar Disorder
NTRK3	protein_coding	ENSG00000140538	Bipolar Disorder
TLR4	protein_coding	ENSG00000136869	Bipolar Disorder
RGS12	protein_coding	ENSG00000159788	Bipolar Disorder
PLCB4	protein_coding	ENSG00000101333	Bipolar Disorder
GABRA1	protein_coding	ENSG00000022355	Bipolar Disorder
EGFR	protein_coding	ENSG00000146648	Bipolar Disorder
G3BP2	protein_coding	ENSG00000138757	Bipolar Disorder
NELL1	protein_coding	ENSG00000165973	Bipolar Disorder
UQCRQ	protein_coding	ENSG00000164405	Bipolar Disorder
SOD2	protein_coding	ENSG00000112096	Bipolar Disorder
WIPF3	protein_coding	ENSG00000122574	Bipolar Disorder
ZFPM1	protein_coding	ENSG00000179588	Bipolar Disorder
CACNA2D1	protein_coding	ENSG00000153956	Bipolar Disorder
CNR1	protein_coding	ENSG00000118432	Bipolar Disorder
GNAS	protein_coding	ENSG00000087460	Bipolar Disorder
ADCY2	protein_coding	ENSG00000078295	Bipolar Disorder
RAP1A	protein_coding	ENSG00000116473	Bipolar Disorder
RELA	protein_coding	ENSG00000173039	Bipolar Disorder
GABRG2	protein_coding	ENSG00000113327	Bipolar Disorder
NCOR1	protein_coding	ENSG00000141027	Bipolar Disorder
NCOR2	protein_coding	ENSG00000196498	Bipolar Disorder
PML	protein_coding	ENSG00000140464	Bipolar Disorder
TYMS	protein_coding	ENSG00000176890	Bipolar Disorder
RARA	protein_coding	ENSG00000131759	Bipolar Disorder
DLL4	protein_coding	ENSG00000128917	Bipolar Disorder
DAB2	protein_coding	ENSG00000153071	Bipolar Disorder
PTEN	protein_coding	ENSG00000171862	Bipolar Disorder
CX3CR1	protein_coding	ENSG00000168329	Bipolar Disorder
GRIA1	protein_coding	ENSG00000155511	Bipolar Disorder
MAPK14	protein_coding	ENSG00000112062	Bipolar Disorder
THRA	protein_coding	ENSG00000126351	Bipolar Disorder
GABRB2	protein_coding	ENSG00000145864	Bipolar Disorder
CACNA1B	protein_coding	ENSG00000148408	Bipolar Disorder
MAPK9	protein_coding	ENSG00000050748	Bipolar Disorder
ZNF804A	protein_coding	ENSG00000170396	Bipolar Disorder
TNNT1	protein_coding	ENSG00000105048	Bipolar Disorder
DLX2	protein_coding	ENSG00000115844	Bipolar Disorder
MLH1	protein_coding	ENSG00000076242	Bipolar Disorder
SEMA5B	protein_coding	ENSG00000082684	Bipolar Disorder
SMARCA4	protein_coding	ENSG00000127616	Bipolar Disorder
PFN1	protein_coding	ENSG00000108518	Bipolar Disorder
PRKD1	protein_coding	ENSG00000184304	Bipolar Disorder
ITGB1	protein_coding	ENSG00000150093	Bipolar Disorder
INF2	protein_coding	ENSG00000203485	Bipolar Disorder
SYT1	protein_coding	ENSG00000067715	Bipolar Disorder
SPI1	protein_coding	ENSG00000066336	Bipolar Disorder
RAF1	protein_coding	ENSG00000132155	Bipolar Disorder
NFIX	protein_coding	ENSG00000008441	Bipolar Disorder
ZEB2	protein_coding	ENSG00000169554	Bipolar Disorder
SPHKAP	protein_coding	ENSG00000153820	Bipolar Disorder
DLG4	protein_coding	ENSG00000132535	Bipolar Disorder
GSK3B	protein_coding	ENSG00000082701	Bipolar Disorder
NDEL1	protein_coding	ENSG00000166579	Bipolar Disorder
CCND1	protein_coding	ENSG00000110092	Bipolar Disorder
CACNB1	protein_coding	ENSG00000067191	Bipolar Disorder
RUNX1	protein_coding	ENSG00000159216	Bipolar Disorder
PCSK2	protein_coding	ENSG00000125851	Bipolar Disorder
PTGS2	protein_coding	ENSG00000073756	Bipolar Disorder
MAF	protein_coding	ENSG00000178573	Bipolar Disorder
CACNA1D	protein_coding	ENSG00000157388	Bipolar Disorder
SIRT1	protein_coding	ENSG00000096717	Bipolar Disorder
GRIK3	protein_coding	ENSG00000163873	Bipolar Disorder
BLOC1S1	protein_coding	ENSG00000135441	Bipolar Disorder
GRIK2	protein_coding	ENSG00000164418	Bipolar Disorder
PRKCG	protein_coding	ENSG00000126583	Bipolar Disorder
IL10	protein_coding	ENSG00000136634	Bipolar Disorder
PLXNA4	protein_coding	ENSG00000221866	Bipolar Disorder
CACNA1E	protein_coding	ENSG00000198216	Bipolar Disorder
CSK	protein_coding	ENSG00000103653	Bipolar Disorder
GRM5	protein_coding	ENSG00000168959	Bipolar Disorder
GNAI2	protein_coding	ENSG00000114353	Bipolar Disorder
GABRB3	protein_coding	ENSG00000166206	Bipolar Disorder
RYR2	protein_coding	ENSG00000198626	Bipolar Disorder
PRKCA	protein_coding	ENSG00000154229	Bipolar Disorder
JUN	protein_coding	ENSG00000177606	Bipolar Disorder
MGLL	protein_coding	ENSG00000074416	Bipolar Disorder
ATP2B2	protein_coding	ENSG00000157087	Bipolar Disorder
CREBBP	protein_coding	ENSG00000005339	Bipolar Disorder
PRKCD	protein_coding	ENSG00000163932	Bipolar Disorder
LYN	protein_coding	ENSG00000254087	Bipolar Disorder
DRD2	protein_coding	ENSG00000149295	Bipolar Disorder
PTPRT	protein_coding	ENSG00000196090	Bipolar Disorder
LDB2	protein_coding	ENSG00000169744	Bipolar Disorder
PPARGC1A	protein_coding	ENSG00000109819	Bipolar Disorder
HIPK2	protein_coding	ENSG00000064393	Bipolar Disorder
TLR3	protein_coding	ENSG00000164342	Bipolar Disorder
MAPK1	protein_coding	ENSG00000100030	Bipolar Disorder
EP300	protein_coding	ENSG00000100393	Bipolar Disorder
RXRA	protein_coding	ENSG00000186350	Bipolar Disorder
PRKCQ	protein_coding	ENSG00000065675	Bipolar Disorder
THBS1	protein_coding	ENSG00000137801	Bipolar Disorder
MAPK3	protein_coding	ENSG00000102882	Bipolar Disorder
PPARG	protein_coding	ENSG00000132170	Bipolar Disorder
GABRA5	protein_coding	ENSG00000186297	Bipolar Disorder
APOE	protein_coding	ENSG00000130203	Bipolar Disorder
FYN	protein_coding	ENSG00000010810	Bipolar Disorder
ACTB	protein_coding	ENSG00000075624	Bipolar Disorder
UBC	protein_coding	ENSG00000150991	Bipolar Disorder
TCF7	protein_coding	ENSG00000081059	Type 2 Diabetes
HNF4A	protein_coding	ENSG00000101076	Type 2 Diabetes
GCDH	protein_coding	ENSG00000105607	Type 2 Diabetes
PIM3	protein_coding	ENSG00000198355	Type 2 Diabetes
IGF1R	protein_coding	ENSG00000140443	Type 2 Diabetes
LDB1	protein_coding	ENSG00000198728	Type 2 Diabetes
FURIN	protein_coding	ENSG00000140564	Type 2 Diabetes
IGF2	protein_coding	ENSG00000167244	Type 2 Diabetes
CDKN2C	protein_coding	ENSG00000123080	Type 2 Diabetes
HMOX1	protein_coding	ENSG00000100292	Type 2 Diabetes
CDKN2D	protein_coding	ENSG00000129355	Type 2 Diabetes
NUMA1	protein_coding	ENSG00000137497	Type 2 Diabetes
GATAD2B	protein_coding	ENSG00000143614	Type 2 Diabetes
AGO2	protein_coding	ENSG00000123908	Type 2 Diabetes
MYOD1	protein_coding	ENSG00000129152	Type 2 Diabetes
SCN5A	protein_coding	ENSG00000183873	Type 2 Diabetes
SRF	protein_coding	ENSG00000112658	Type 2 Diabetes
CFD	protein_coding	ENSG00000197766	Type 2 Diabetes
DRD3	protein_coding	ENSG00000151577	Type 2 Diabetes
DNM2	protein_coding	ENSG00000079805	Type 2 Diabetes
OLIG2	protein_coding	ENSG00000205927	Type 2 Diabetes
FGFR3	protein_coding	ENSG00000068078	Type 2 Diabetes
TGFB1	protein_coding	ENSG00000105329	Type 2 Diabetes
PPP3CA	protein_coding	ENSG00000138814	Type 2 Diabetes
UBE2D1	protein_coding	ENSG00000072401	Type 2 Diabetes
LAMA1	protein_coding	ENSG00000101680	Type 2 Diabetes
NOTCH1	protein_coding	ENSG00000148400	Type 2 Diabetes
ERBB4	protein_coding	ENSG00000178568	Type 2 Diabetes
SKI	protein_coding	ENSG00000157933	Type 2 Diabetes
C1QTNF4	protein_coding	ENSG00000172247	Type 2 Diabetes
ELOVL4	protein_coding	ENSG00000118402	Type 2 Diabetes
PDGFRA	protein_coding	ENSG00000134853	Type 2 Diabetes
FLI1	protein_coding	ENSG00000151702	Type 2 Diabetes
MAPK1	protein_coding	ENSG00000100030	Type 2 Diabetes
ICAM1	protein_coding	ENSG00000090339	Type 2 Diabetes
TGFB3	protein_coding	ENSG00000119699	Type 2 Diabetes
WWP2	protein_coding	ENSG00000198373	Type 2 Diabetes
PPARGC1A	protein_coding	ENSG00000109819	Type 2 Diabetes
IRS1	protein_coding	ENSG00000169047	Type 2 Diabetes
CD209	protein_coding	ENSG00000090659	Type 2 Diabetes
PTGER4	protein_coding	ENSG00000171522	Type 2 Diabetes
ITCH	protein_coding	ENSG00000078747	Type 2 Diabetes
ZFP36L2	protein_coding	ENSG00000152518	Type 2 Diabetes
TMSB10	protein_coding	ENSG00000034510	Type 2 Diabetes
SNCB	protein_coding	ENSG00000074317	Type 2 Diabetes
MAML3	protein_coding	ENSG00000196782	Type 2 Diabetes
SOX4	protein_coding	ENSG00000124766	Type 2 Diabetes
AXL	protein_coding	ENSG00000167601	Type 2 Diabetes
FASN	protein_coding	ENSG00000169710	Type 2 Diabetes
SPI1	protein_coding	ENSG00000066336	Type 2 Diabetes
CDKN1A	protein_coding	ENSG00000124762	Type 2 Diabetes
SUMO3	protein_coding	ENSG00000184900	Type 2 Diabetes
HLA-DRB1	protein_coding	ENSG00000196126	Type 2 Diabetes
FOXA2	protein_coding	ENSG00000125798	Type 2 Diabetes
LEPR	protein_coding	ENSG00000116678	Type 2 Diabetes
TIPARP	protein_coding	ENSG00000163659	Type 2 Diabetes
PTPRJ	protein_coding	ENSG00000149177	Type 2 Diabetes
NEGR1	protein_coding	ENSG00000172260	Type 2 Diabetes
AURKB	protein_coding	ENSG00000178999	Type 2 Diabetes
IGF2BP2	protein_coding	ENSG00000073792	Type 2 Diabetes
INSR	protein_coding	ENSG00000171105	Type 2 Diabetes
KLHL21	protein_coding	ENSG00000162413	Type 2 Diabetes
PDGFB	protein_coding	ENSG00000100311	Type 2 Diabetes
EPB41L3	protein_coding	ENSG00000082397	Type 2 Diabetes
COL1A1	protein_coding	ENSG00000108821	Type 2 Diabetes
ESR2	protein_coding	ENSG00000140009	Type 2 Diabetes
ID4	protein_coding	ENSG00000172201	Type 2 Diabetes
HSPG2	protein_coding	ENSG00000142798	Type 2 Diabetes
ACSL1	protein_coding	ENSG00000151726	Type 2 Diabetes
TRAF2	protein_coding	ENSG00000127191	Type 2 Diabetes
RUNX1	protein_coding	ENSG00000159216	Type 2 Diabetes
CPNE5	protein_coding	ENSG00000124772	Type 2 Diabetes
HLA-DQB1	protein_coding	ENSG00000179344	Type 2 Diabetes
JAK2	protein_coding	ENSG00000096968	Type 2 Diabetes
MTOR	protein_coding	ENSG00000198793	Type 2 Diabetes
GATA4	protein_coding	ENSG00000136574	Type 2 Diabetes
KCNN4	protein_coding	ENSG00000104783	Type 2 Diabetes
NR4A3	protein_coding	ENSG00000119508	Type 2 Diabetes
TCF7L1	protein_coding	ENSG00000152284	Type 2 Diabetes
DST	protein_coding	ENSG00000151914	Type 2 Diabetes
MIDN	protein_coding	ENSG00000167470	Type 2 Diabetes
CUL3	protein_coding	ENSG00000036257	Type 2 Diabetes
UBE2E3	protein_coding	ENSG00000170035	Type 2 Diabetes
ZFHX3	protein_coding	ENSG00000140836	Type 2 Diabetes
RTN4RL1	protein_coding	ENSG00000185924	Type 2 Diabetes
NKX2-2	protein_coding	ENSG00000125820	Type 2 Diabetes
SPTA1	protein_coding	ENSG00000163554	Type 2 Diabetes
ADAMTS20	protein_coding	ENSG00000173157	Type 2 Diabetes
GLI3	protein_coding	ENSG00000106571	Type 2 Diabetes
TLE3	protein_coding	ENSG00000140332	Type 2 Diabetes
NEUROD1	protein_coding	ENSG00000162992	Type 2 Diabetes
EBF1	protein_coding	ENSG00000164330	Type 2 Diabetes
MAD1L1	protein_coding	ENSG00000002822	Type 2 Diabetes
NIPBL	protein_coding	ENSG00000164190	Type 2 Diabetes
STUB1	protein_coding	ENSG00000103266	Type 2 Diabetes
UBE2E1	protein_coding	ENSG00000170142	Type 2 Diabetes
SOX10	protein_coding	ENSG00000100146	Type 2 Diabetes
ADD1	protein_coding	ENSG00000087274	Type 2 Diabetes
PIM1	protein_coding	ENSG00000137193	Type 2 Diabetes
UBE2D4	protein_coding	ENSG00000078967	Type 2 Diabetes
ANK3	protein_coding	ENSG00000151150	Type 2 Diabetes
MYC	protein_coding	ENSG00000136997	Type 2 Diabetes
ARRB1	protein_coding	ENSG00000137486	Type 2 Diabetes
ANXA1	protein_coding	ENSG00000135046	Type 2 Diabetes
PML	protein_coding	ENSG00000140464	Type 2 Diabetes
ITGA4	protein_coding	ENSG00000115232	Type 2 Diabetes
AKT1	protein_coding	ENSG00000142208	Type 2 Diabetes
SOX2	protein_coding	ENSG00000181449	Type 2 Diabetes
SIN3A	protein_coding	ENSG00000169375	Type 2 Diabetes
KLC1	protein_coding	ENSG00000126214	Type 2 Diabetes
NUPR1	protein_coding	ENSG00000176046	Type 2 Diabetes
CELF4	protein_coding	ENSG00000101489	Type 2 Diabetes
CD4	protein_coding	ENSG00000010610	Type 2 Diabetes
CHD7	protein_coding	ENSG00000171316	Type 2 Diabetes
TCF4	protein_coding	ENSG00000196628	Type 2 Diabetes
OLIG1	protein_coding	ENSG00000184221	Type 2 Diabetes
SREBF2	protein_coding	ENSG00000198911	Type 2 Diabetes
BDNF	protein_coding	ENSG00000176697	Type 2 Diabetes
ERBB3	protein_coding	ENSG00000065361	Type 2 Diabetes
SUMO1	protein_coding	ENSG00000116030	Type 2 Diabetes
LDLR	protein_coding	ENSG00000130164	Type 2 Diabetes
PRKAR2B	protein_coding	ENSG00000005249	Type 2 Diabetes
NOG	protein_coding	ENSG00000183691	Type 2 Diabetes
RELA	protein_coding	ENSG00000173039	Type 2 Diabetes
INS	protein_coding	ENSG00000254647	Type 2 Diabetes
HHEX	protein_coding	ENSG00000152804	Type 2 Diabetes
PLK1	protein_coding	ENSG00000166851	Type 2 Diabetes
CDK1	protein_coding	ENSG00000170312	Type 2 Diabetes
NOS3	protein_coding	ENSG00000164867	Type 2 Diabetes
CREBBP	protein_coding	ENSG00000005339	Type 2 Diabetes
UBE2E2	protein_coding	ENSG00000182247	Type 2 Diabetes
BAD	protein_coding	ENSG00000002330	Type 2 Diabetes
TFAP2A	protein_coding	ENSG00000137203	Type 2 Diabetes
PIK3R1	protein_coding	ENSG00000145675	Type 2 Diabetes
DUSP5	protein_coding	ENSG00000138166	Type 2 Diabetes
HTT	protein_coding	ENSG00000197386	Type 2 Diabetes
SREBF1	protein_coding	ENSG00000072310	Type 2 Diabetes
KLC2	protein_coding	ENSG00000174996	Type 2 Diabetes
ITGAV	protein_coding	ENSG00000138448	Type 2 Diabetes
SFRP1	protein_coding	ENSG00000104332	Type 2 Diabetes
NF1	protein_coding	ENSG00000196712	Type 2 Diabetes
SMAD3	protein_coding	ENSG00000166949	Type 2 Diabetes
PCSK1	protein_coding	ENSG00000175426	Type 2 Diabetes
HIST1H4A	protein_coding	ENSG00000196176	Type 2 Diabetes
ESR1	protein_coding	ENSG00000091831	Type 2 Diabetes
LHX9	protein_coding	ENSG00000143355	Type 2 Diabetes
APC	protein_coding	ENSG00000134982	Type 2 Diabetes
SUMO4	protein_coding	ENSG00000177688	Type 2 Diabetes
HLA-DQA1	protein_coding	ENSG00000196735	Type 2 Diabetes
GCG	protein_coding	ENSG00000115263	Type 2 Diabetes
SUMO2	protein_coding	ENSG00000188612	Type 2 Diabetes
ANK1	protein_coding	ENSG00000029534	Type 2 Diabetes
TP53	protein_coding	ENSG00000141510	Type 2 Diabetes
CDKN1B	protein_coding	ENSG00000111276	Type 2 Diabetes
FGF10	protein_coding	ENSG00000070193	Type 2 Diabetes
SPTB	protein_coding	ENSG00000070182	Type 2 Diabetes
FBLN1	protein_coding	ENSG00000077942	Type 2 Diabetes
UBE2D2	protein_coding	ENSG00000131508	Type 2 Diabetes
MAPT	protein_coding	ENSG00000186868	Type 2 Diabetes
CDKN2A	protein_coding	ENSG00000147889	Type 2 Diabetes
PDE4B	protein_coding	ENSG00000184588	Type 2 Diabetes
LEP	protein_coding	ENSG00000174697	Type 2 Diabetes
UBE2D3	protein_coding	ENSG00000109332	Type 2 Diabetes
MEF2C	protein_coding	ENSG00000081189	Type 2 Diabetes
SOX9	protein_coding	ENSG00000125398	Type 2 Diabetes
PPARG	protein_coding	ENSG00000132170	Type 2 Diabetes
SHH	protein_coding	ENSG00000164690	Type 2 Diabetes
FZR1	protein_coding	ENSG00000105325	Type 2 Diabetes
FOXP2	protein_coding	ENSG00000128573	Type 2 Diabetes
HMGA2	protein_coding	ENSG00000149948	Type 2 Diabetes
THRA	protein_coding	ENSG00000126351	Type 2 Diabetes
RB1	protein_coding	ENSG00000139687	Type 2 Diabetes
GATA3	protein_coding	ENSG00000107485	Type 2 Diabetes
APOE	protein_coding	ENSG00000130203	Type 2 Diabetes
BCL2	protein_coding	ENSG00000171791	Type 2 Diabetes
EGFR	protein_coding	ENSG00000146648	Type 2 Diabetes
CD74	protein_coding	ENSG00000019582	Type 2 Diabetes
CDKN1C	protein_coding	ENSG00000129757	Type 2 Diabetes
LEF1	protein_coding	ENSG00000138795	Type 2 Diabetes
VEGFA	protein_coding	ENSG00000112715	Type 2 Diabetes
HES1	protein_coding	ENSG00000114315	Type 2 Diabetes
UBC	protein_coding	ENSG00000150991	Type 2 Diabetes
EP300	protein_coding	ENSG00000100393	Type 2 Diabetes
CTNNB1	protein_coding	ENSG00000168036	Type 2 Diabetes
GRID2	protein_coding	ENSG00000152208	ADHD
CELF4	protein_coding	ENSG00000101489	ADHD
DRD4	protein_coding	ENSG00000069696	ADHD
COX7A2L	protein_coding	ENSG00000115944	ADHD
ITPR1	protein_coding	ENSG00000150995	ADHD
DGKZ	protein_coding	ENSG00000149091	ADHD
ERBB4	protein_coding	ENSG00000178568	ADHD
BDNF	protein_coding	ENSG00000176697	ADHD
PPP3CB	protein_coding	ENSG00000107758	ADHD
WWOX	protein_coding	ENSG00000186153	ADHD
ADCY8	protein_coding	ENSG00000155897	ADHD
CALM2	protein_coding	ENSG00000143933	ADHD
ASTN2	protein_coding	ENSG00000148219	ADHD
PPARGC1A	protein_coding	ENSG00000109819	ADHD
TMEFF2	protein_coding	ENSG00000144339	ADHD
RAPGEF4	protein_coding	ENSG00000091428	ADHD
SOX6	protein_coding	ENSG00000110693	ADHD
JUN	protein_coding	ENSG00000177606	ADHD
MAGI2	protein_coding	ENSG00000187391	ADHD
ZNF385B	protein_coding	ENSG00000144331	ADHD
PSMB2	protein_coding	ENSG00000126067	ADHD
PKIA	protein_coding	ENSG00000171033	ADHD
NRXN3	protein_coding	ENSG00000021645	ADHD
UBA52	protein_coding	ENSG00000221983	ADHD
HIST1H3A	protein_coding	ENSG00000198366	ADHD
TBXA2R	protein_coding	ENSG00000006638	ADHD
ADAM17	protein_coding	ENSG00000151694	ADHD
ADARB2	protein_coding	ENSG00000185736	ADHD
MAPK1	protein_coding	ENSG00000100030	ADHD
PRKAR2B	protein_coding	ENSG00000005249	ADHD
OTX2	protein_coding	ENSG00000165588	ADHD
ZNF827	protein_coding	ENSG00000151612	ADHD
PRKAR1B	protein_coding	ENSG00000188191	ADHD
TRAF1	protein_coding	ENSG00000056558	ADHD
PIK3C2A	protein_coding	ENSG00000011405	ADHD
RARB	protein_coding	ENSG00000077092	ADHD
TCF4	protein_coding	ENSG00000196628	ADHD
CLU	protein_coding	ENSG00000120885	ADHD
KCNC2	protein_coding	ENSG00000166006	ADHD
UBE3A	protein_coding	ENSG00000114062	ADHD
BCL11B	protein_coding	ENSG00000127152	ADHD
TLE4	protein_coding	ENSG00000106829	ADHD
PARK7	protein_coding	ENSG00000116288	ADHD
VPS37B	protein_coding	ENSG00000139722	ADHD
SLC17A6	protein_coding	ENSG00000091664	ADHD
SKIL	protein_coding	ENSG00000136603	ADHD
GPR98	protein_coding	ENSG00000164199	ADHD
ADCY2	protein_coding	ENSG00000078295	ADHD
LATS1	protein_coding	ENSG00000131023	ADHD
ST6GALNAC5	protein_coding	ENSG00000117069	ADHD
DUSP4	protein_coding	ENSG00000120875	ADHD
POU3F2	protein_coding	ENSG00000184486	ADHD
H2AFZ	protein_coding	ENSG00000164032	ADHD
PSMD14	protein_coding	ENSG00000115233	ADHD
DNM2	protein_coding	ENSG00000079805	ADHD
ZNF618	protein_coding	ENSG00000157657	ADHD
PTPRT	protein_coding	ENSG00000196090	ADHD
KLF2	protein_coding	ENSG00000127528	ADHD
PCDH7	protein_coding	ENSG00000169851	ADHD
PSEN1	protein_coding	ENSG00000080815	ADHD
CTNND2	protein_coding	ENSG00000169862	ADHD
CDC20	protein_coding	ENSG00000117399	ADHD
LPHN3	protein_coding	ENSG00000150471	ADHD
MEIS2	protein_coding	ENSG00000134138	ADHD
ADD2	protein_coding	ENSG00000075340	ADHD
PABPC1	protein_coding	ENSG00000070756	ADHD
DGKI	protein_coding	ENSG00000157680	ADHD
TFAP2B	protein_coding	ENSG00000008196	ADHD
ACE	protein_coding	ENSG00000159640	ADHD
PLCG1	protein_coding	ENSG00000124181	ADHD
MAML1	protein_coding	ENSG00000161021	ADHD
GDNF	protein_coding	ENSG00000168621	ADHD
CD34	protein_coding	ENSG00000174059	ADHD
ENG	protein_coding	ENSG00000106991	ADHD
SMAD1	protein_coding	ENSG00000170365	ADHD
PDE10A	protein_coding	ENSG00000112541	ADHD
SRF	protein_coding	ENSG00000112658	ADHD
PRKCD	protein_coding	ENSG00000163932	ADHD
TOX3	protein_coding	ENSG00000103460	ADHD
PLCB1	protein_coding	ENSG00000182621	ADHD
KCNB2	protein_coding	ENSG00000182674	ADHD
CADM2	protein_coding	ENSG00000175161	ADHD
PCDH17	protein_coding	ENSG00000118946	ADHD
IGFBP4	protein_coding	ENSG00000141753	ADHD
MSI2	protein_coding	ENSG00000153944	ADHD
PRKCB	protein_coding	ENSG00000166501	ADHD
SNRPB	protein_coding	ENSG00000125835	ADHD
CALM1	protein_coding	ENSG00000198668	ADHD
TBX20	protein_coding	ENSG00000164532	ADHD
UBE2I	protein_coding	ENSG00000103275	ADHD
PDE1B	protein_coding	ENSG00000123360	ADHD
MAPK12	protein_coding	ENSG00000188130	ADHD
MYH11	protein_coding	ENSG00000133392	ADHD
FLT1	protein_coding	ENSG00000102755	ADHD
EPHA3	protein_coding	ENSG00000044524	ADHD
YWHAB	protein_coding	ENSG00000166913	ADHD
NEDD4L	protein_coding	ENSG00000049759	ADHD
CUBN	protein_coding	ENSG00000107611	ADHD
ADCY1	protein_coding	ENSG00000164742	ADHD
EBF1	protein_coding	ENSG00000164330	ADHD
CREBBP	protein_coding	ENSG00000005339	ADHD
ADD1	protein_coding	ENSG00000087274	ADHD
HTT	protein_coding	ENSG00000197386	ADHD
HDAC4	protein_coding	ENSG00000068024	ADHD
PSIP1	protein_coding	ENSG00000164985	ADHD
ATXN1	protein_coding	ENSG00000124788	ADHD
FOXP1	protein_coding	ENSG00000114861	ADHD
YWHAE	protein_coding	ENSG00000108953	ADHD
LRMP	protein_coding	ENSG00000118308	ADHD
APP	protein_coding	ENSG00000142192	ADHD
SOX9	protein_coding	ENSG00000125398	ADHD
PTPRD	protein_coding	ENSG00000153707	ADHD
PLEK	protein_coding	ENSG00000115956	ADHD
PRKACB	protein_coding	ENSG00000142875	ADHD
ALDH1A1	protein_coding	ENSG00000165092	ADHD
MME	protein_coding	ENSG00000196549	ADHD
MYO3B	protein_coding	ENSG00000071909	ADHD
STAT5A	protein_coding	ENSG00000126561	ADHD
ZBTB20	protein_coding	ENSG00000181722	ADHD
DNM1	protein_coding	ENSG00000106976	ADHD
CADPS2	protein_coding	ENSG00000081803	ADHD
CD247	protein_coding	ENSG00000198821	ADHD
GRIK2	protein_coding	ENSG00000164418	ADHD
SOX11	protein_coding	ENSG00000176887	ADHD
PMAIP1	protein_coding	ENSG00000141682	ADHD
PDE4B	protein_coding	ENSG00000184588	ADHD
KCND2	protein_coding	ENSG00000184408	ADHD
TRAF5	protein_coding	ENSG00000082512	ADHD
ANK3	protein_coding	ENSG00000151150	ADHD
CAMK4	protein_coding	ENSG00000152495	ADHD
RB1	protein_coding	ENSG00000139687	ADHD
YWHAQ	protein_coding	ENSG00000134308	ADHD
PDE4D	protein_coding	ENSG00000113448	ADHD
PTPRZ1	protein_coding	ENSG00000106278	ADHD
LDB2	protein_coding	ENSG00000169744	ADHD
MEF2A	protein_coding	ENSG00000068305	ADHD
PCDH15	protein_coding	ENSG00000150275	ADHD
BCL11A	protein_coding	ENSG00000119866	ADHD
[truncated: 230 more rows]

## Sheet: Table S4_MainRes
Disease name - Gene List	Tissue	GeneExpFeature	Mean.disease_genelist	Mean.control_genelist	Median.disease_genelist	Median.control_genelist	N.disease_genelist	N.control_genelist	AndersonDarling.P.value	Ttest.P.value
[truncated: 2,208 more rows]

[truncated: 16 more sheets: Table S5_OTRes, Table S6_Top10pct, Table S7_Top10pctRes, Table S8_MAGMA, Table S9_PubMed_TiAb, Table S10_PubMed_MESH, Table S11_Correlation, Table S12_ARCHS4res, Table S13_ARCHS4_MAGMA, Table S14_ARCHS4_PubMed, Table S15_TSres, Table S16_TS_MAGMA, Table S17_TS_PubMed, Table S18_VariancePartition, Table S19_OR_inDrugDevPrograms, Table S20_T2Dsex-specific]
